# Supplementary material for: Integrative analysis of metabolome and transcriptome profiles to highlight aroma determinants in Aglianico and Falanghina grape berries
Source: BMC Plant Biol. 2023 May 6;23:241. doi: 10.1186/s12870-023-04251-6 (PMC10163809; doi:10.1186/s12870-023-04251-6)
Supplement: Supplementary file 1 — Supplementary Material 1 [file 12870_2023_4251_MOESM1_ESM.xlsx]

## Sheet: Supplementary Table 1
Supplementary Table 1. Analysis of terpenes gene families expression in Aglianico and Falanghina. Per each variety, the transcript abundance of each gene in FPKM are reported in pre-veraison, veraison and ripening of skin and pulp, and the Fold Change of DEGs identified with the differential expression analysis are reported in four comparisons (Skin_VvsPV, Skin_RvsPV, Pulp_VvsPV and Pulp_RvsPV).
Gene name	Gene ID	Aglianico	Skin			Pulp			DEGs					Gene ID	Falanghina	Skin			Pulp			DEGs
			Pre-Veraison	Veraison	Ripening	Pre-Veraison	Veraison	Ripening	Skin_VvsPV	Skin_RvsPV	Pulp_VvsPV	Pulp_RvsPV				Pre-Veraison	Veraison	Ripening	Pre-Veraison	Veraison	Ripening	Skin_VvsPV	Skin_RvsPV	Pulp_VvsPV	Pulp_RvsPV
Plastid MEP pathway
1-Deoxy-D-xylulose 5-phosphate synthase (DXS)	DXS1	VIT_AGLc5g278090.2	2.95763	1.1331	1.94478	0.69577	0.056263	0.270925			-1.58964	-2.37467		DXS1	VIT_FAc5g340620.1	1.70503	1.05432	0.91595	0.702091	0.263558	0.190741			-2.65041	-4.86893
	DXS2A	VIT_AGLc11g50780.1	0.00590855	0.00598637	0.00166346	0.0837974	0	3.36225e-30						DXS2A	VIT_FAc11g62330.3	0.460988	0.0889888	1.01684	0.326505	0.0451715	0.00682456		3.00593	-1.69489	-1.98086
	DXS2B	VIT_AGLc11g50730.1	0.912759	7.1314	11.0461	0.428478	0.156812	0.0371713	3.25164	3.81074		-2.68863		DXS2B	VIT_FAc11g62340.2	0.0851347	0.0499643	0.386809	0.0362095	0.0841599	0	-1.73986	1.77667	-1.6354
	DXS2C	VIT_AGLc11g50140.1	0	0	0	0.804317	0.00669924	0			-5.54585			DXS2C	VIT_FAc11g61640.1	0.043921	0	0	0.132196	0	0
	DXS2D	VIT_AGLc11g50730.2	0.227116	0.063658	0.00174218	0.330603	0	2.06404e-29
	DXS3	VIT_AGLc4g258120.1	0.0805223	0.212245	0.0636171	9.36877e-06	0.149613	0.24038						DXS2D	VIT_FAc11g62330.2	2.54752	3.62255	21.1323	3.89287	0.282338	0.00691459		3.00593	-1.69489	-1.98086
	DXS3	VIT_AGLc4g258120.2	5.8063	8.33509	5.79663	5.9444	3.10108	4.80916						DXS3	VIT_FAc4g315330.2	0.853706	2.52272	5.00412	1.81051	3.9979	1.65611
	DXS3	VIT_AGLc4g258120.3	0.223055	1.27333	2.80728	1.62912	2.29816	3.75779						DXS3	VIT_FAc4g315330.1	5.91786	4.52369	5.64357	6.79241	12.615	11.7672
	DXS3	VIT_AGLc4g258120.4	0.563142	0.227323	3.55979	2.07993	8.49329	6.50831
1-deoxy-d-xylulose-5-phosphate reductoisomerase (DXR)	DXR	VIT_AGLc17g165120.2	34.1448	39.0852	37.2924	44.9931	26.3197	24.0176						DXR	VIT_FAc17g201830.1	35.5284	31.2041	21.3425	36.2943	19.4626	11.6063
	DXR	VIT_AGLc17g165120.3	0.84719	1.17006	1.29188	0.632644	0.26013	0.707055						DXR	VIT_FAc17g201830.2	12.0252	3.22151	6.79473	20.216	7.27557	5.59975
	DXR	VIT_AGLc12g70410.1	0.166104	0.0385505	0.014533	0.215621	5.83e-12	0.009593
2-C-methyl-d-erythritol-4-phosphate cytidyltransferase (MCT)	MCT	VIT_AGLc12g70410.2	1.58e-06	4.65872e-05	5.94e-05	0.12439	0.001399	0.349565						MCT	VIT_FAc12g86610.1	0.125833	0.0509642	0.121799	0.17789	0.209387	0.11104
	MCT	VIT_AGLc12g70410.3	31.2902	17.5839	12.7854	19.7813	9.46975	4.89711						MCT	VIT_FAc12g86610.2	14.7748	23.1662	7.94921	14.1938	5.77913	4.01127
	MCT	VIT_AGLc12g70410.4	7.41e-07	0.000312138	0.195294	3.99e-10	0.000927	0.003813						MCT	VIT_FAc12g86610.3	10.8398	16.2378	4.81577	10.9143	2.52581	2.03399
	MCT	VIT_AGLc6g308900.1	13.5159	10.0334	9.98048	15.9641	8.22473	7.45336						MCT	VIT_FAc12g86610.4	3.88429	1.46648	5.30068	6.63535	0.515484	0.65386
CDP-ME kinase (CMK)	CMK	no transcript												CMK	VIT_FAc6g378780.1	18.1179	19.7954	13.673	20.3695	10.5148	11.622
(E)-4-hydroxy-3-methylbut-2-enyl diphosphate reductase (HDR)	HDR	VIT_AGLc3g242390.1	99.8851	410.232	469.232	140.894	565.289	550.394	2.40273	2.51609	2.58288	2.59319		HDR	VIT_FAc3g296370.1	249.033	742.521	489.429	469.729	401.463	555.378	1.78339
	HDR	VIT_AGLc4g266310.1	17.6007	10.3929	11.4684	4.84401	2.11596	2.12143						HDR	VIT_FAc3g296370.2	4.59469	2.78756	0.0219731	2.53636	0.0740241	0.00457508
geranyl geranyl pyrophosphate synthase (GGPPS)	GGPPS1	VIT_AGLc5g276990.1	4.72016	1.15709	0.82087	3.23374	0.444682	0.268345	-1.66043	-2.21624	-2.2612	-2.94452		GGPPS1	VIT_FAc4g326090.1	17.2789	8.60041	9.77974	6.01677	2.9287	2.60883
	GGPPS2	VIT_AGLc3g237830.1												GGPPS2	VIT_FAc5g339260.1	1.95892	0.889383	0.140627	0.952149	0.076569	0.036006		-3.26674
	GGPPS3	VIT_AGLc19g200580.3	0.00967	3.32863	3.06006	0.395877	1.99879	1.11499						GGPPS3	VIT_FAc3g290960.1
	GGPPS4	VIT_AGLc19g208040.1												GGPPS4	VIT_FAc19g246220.5	0.722714	7.04277	28.2105	0.762178	1.22524	2.09341		1.94769
	GGPPS5	VIT_AGLc15g121740.3	2.99391	5.42764	4.64324	3.16959	1.419	2.44789						GGPPS5	VIT_FAc19g254810.1
	GGPPS6	VIT_AGLc3g247540.1	0	0	0	0	0	0						GGPPS6	VIT_FAc15g149810.4	0.36144	8.24817e-06	1.36e-09	5.07e-05	0.074016	0.140931
	GGPPS7	VIT_AGLcUng390700.1	0	1.65018e-32	5.11e-05	0.029201	0	1.41e-29						GGPPS7	VIT_FAc3g302610.1	0	0	0	0	0	0
	GGPPS8	VIT_AGLc6g309940.1	0.370043	0.196417	0.158842	0.035513	4.54e-30	3.43e-29						GGPPS8	VIT_FAcUng479420.1	0.072927	0	1.08e-24	0	0	1.85e-23
	GGPPS9	VIT_AGLc19g210640.1	93.1192	44.3471	30.6608	67.3482	26.8189	26.3698						GGPPS9	VIT_FAc6g380080.1	0.433338	0.509436	1.19362	0.675248	1.06876	1.33235
	GGPPS10	VIT_AGLc12g61020.3	0.491419	8.13728	26.2362	0.546727	15.5432	44.1977	4.46273	6.07051	5.30583	6.94033		GGPPS10	no transcript
	GGPPS11	no transcript												GGPPS11	no transcript
	GGPPS12	no transcript												GGPPS12	no transcript
geranyl pyrophosphate synthase (GPPS)	GPPS	VIT_AGLc15g121740.1	0.006085	0.193854	0.416684	0.733581	2.64263	0.84228						GPPS	VIT_FAc15g149810.2	6.69284	8.22899	7.69774	9.1489	10.4032	4.94497
	GPPS	VIT_AGLc15g121740.2	12.1927	16.5771	17.3478	9.77652	9.0768	10.538						GPPS	VIT_FAc15g149810.3	0.610003	0.434927	2.90285	1.0379	0.645253	0.765081
	GPPS	VIT_AGLcUng400600.1	75.1624	96.2114	92.7952	59.7188	58.0464	72.094						GPPS	VIT_FAc15g149810.5	3.24471	2.27271	2.54731	1.24489	2.74883	5.31653
Cytosol MVA pathway
Acetyl-CoA C-acetyltransferase (AACT)	AACT	VIT_AGLc12g62130.5	27.6241	22.5644	24.7032	9.81084	14.749	15.8886						AACT	VIT_FAcUng491660.3	31.4213	35.4306	20.5407	26.2401	27.4574	33.4651	1.58726	1.77191
	AACT	VIT_AGLc12g62130.1	333.737	346.148	429.626	193.507	189.608	310.003						AACT	VIT_FAc12g76660.7	50.5966	69.0431	64.5606	20.1064	23.8808	30.3195
	AACT	VIT_AGLc12g62130.2	261.591	123.377	68.601	16.8201	0.993413	3.28291						AACT	VIT_FAc12g76660.4	2.25231	3.112	3.63717	1.89912	2.13488	2.43799
	AACT	VIT_AGLcUng400600.2	2.17272	23.9872	40.4947	9.25862	36.9042	17.7139						AACT	VIT_FAc12g76660.1	244.691	279.794	320.539	154.497	143.333	244.282
	AACT	VIT_AGLc12g62130.6	2.57889	1.36168	4.07549	0.681964	1.97194	1.76415						AACT	VIT_FAc12g76660.2	1.07226	1.67637	4.82317	0.412891	1.56856	2.52861
	AACT	VIT_AGLc12g62130.4	7.22519	4.00204	5.42241	0.592087	1.66513	0.893348						AACT	VIT_FAc12g76660.3	0.138113	1.34036	0.73216	0.0588482	0.00286313	0.14499
	AACT	VIT_AGLc2g225440.1	340.81	602.103	428.508	212.33	419.548	321.771			1.56409			AACT	VIT_FAcUng491660.1	18.8356	97.4066	121.026	32.9241	38.2041	32.0275	1.58726	1.77191
														AACT	VIT_FAc12g76660.6	1.25591	0.824278	6.62097	0.325985	1.8434	3.00533
														AACT	VIT_FAc12g76660.5	1.83118	3.16326	0.949574	0.89427	0.48834	1.90882
3-Hydroxy-3-methylglutaryl-CoA synthase (HMGS)	HMGS	VIT_AGLc16g146580.1	0.00915114	0.0276928	0	0	0	0.00535957						HMGS	VIT_FAc16g179490.1	0	0	0	0.0196583	0	0
3-Hydroxy-3-methylglutaryl-CoA reductase (HMGR)	HMGR	VIT_AGLc18g170120.1	35.4019	17.1195	6.16458	51.9599	13.837	4.4017						HMGR	VIT_FAc3g292630.1	76.0442	15.2543	81.0964	40.9086	16.2826	22.3094
	HMGR	VIT_AGLc4g272570.1	40.9694	6.06565	5.59895	11.8413	0.665017	0.120994	-2.38126	-2.58074	-3.58168	-5.44156		HMGR	VIT_FAc18g208090.1	30.8996	29.2093	5.47128	60.9593	20.5985	3.79577		-2.09283		-3.66174
	HMGR	VIT_AGLc4g272570.2	0.100753	0.0365086	0.0285263	0.114378	0.000305559	0.0527961						HMGR	VIT_FAc4g333860.1	26.9775	15.8802	2.38348	8.5491	0.397837	0.0390002	-2.0502	-2.54822	-4.11801	-8.36976
mevalonate kinase (MVK)	MVK	VIT_AGLc14g98790.1	27.6547	18.1915	17.5296	28.5679	16.8146	12.1308						MVK	VIT_FAc14g121940.1	10.3156	6.89643	1.12273	8.94146	3.66974	2.51757				-1.75551
	MVK	VIT_AGLc2g230570.1	18.761	12.4214	11.3354	14.7642	11.6333	7.6896						MVK	VIT_FAc14g121940.2	14.8059	22.834	8.87069	17.1255	9.81667	3.47766				-1.75551
5-phosphomevalonate kinase (PMK)	PMK	VIT_AGLc13g82170.1	27.362	72.6003	69.4368	30.6685	23.341	26.58						PMK	VIT_FAc2g281960.1	23.841	29.2304	9.56986	22.5537	10.8998	9.43345
mevalonate 5-diphosphate decarboxylase (MVD)	MVD	no transcript												MVD	VIT_FAc13g101240.1	30.5694	25.6887	43.6059	23.6207	21.824	21.5193
Terpenes
terpene synthase (TPS)	TPS01	VIT_AGLc18_randomg199190.1	0.0147755	0	0.0108852	0.00262632	0	0						TPS01	no transcript
	TPS02	VIT_AGLc18_randomg199220.1	0.222582	0	0	0.0165559	0	0						TPS02	VIT_FAc18_randomg244350.1	0	0.0537356	0	0	0	0
	TPS03	VIT_AGLc18_randomg199240.1	0.0581896	0	0	0	0	0						TPS03	VIT_FAc18_randomg244370.1	0	0	0	0.0271764	0	0
	TPS04	VIT_AGLc18_randomg199250.1	0	0.0522933	0.0401535	0.0376852	0.34319	0.64652			3.5341	4.48763		TPS04	VIT_FAc18_randomg244380.1	0.0587197	0.153794	0.362383	0.0164271	0.0459711	0.0236153
	TPS05	VIT_AGLc18_randomg199260.1	0	0	0	0.00293043	0	0						TPS05	VIT_FAc18_randomg244390.1	0	0	0	0	0	0
	TPS06	VIT_AGLc18_randomg199290.1	0	0.00824566	0.0653983	0.00581619	0.0116927	0.0187101						TPS06	VIT_FAc18_randomg244430.1	0	0	0.0183017	0	4.63244e-18	0.0336271
	TPS07	VIT_AGLc18_randomg199320.1	1.20146	17.9307	21.1243	0.0541325	0.585049	0.0621858		4.40912	3.87739			TPS07	VIT_FAc18_randomg244490.1	0.146487	0.276069	0.678879	0.0622069	0.396996	0		2.49092	2.7298
	TPS08	VIT_AGLc18_randomg199380.1	1.85092e-16	0.0103191	0.211877	0.0106467	0.178553	0.00019709						TPS08	VIT_FAc18_randomg244570.1	0	0	0.0591672	0	0	0
	TPS09	VIT_AGLc18_randomg199480.1	0.0136846	0.0352616	0.272075	0.0585867	0.522895	0.655715			3.56736	3.97801		TPS09	VIT_FAc18_randomg244680.1	0.094908	0.0757448	0.268862	0.00728969	0.0803826	3.80133e-15
	TPS10	VIT_AGLc18_randomg199640.1	0	0.00781846	0.0712471	0	0.111411	0.181856						TPS10	VIT_FAc18_randomg244850.1	0	0	0.085747	0	4.17324e-05	0
	TPS11	VIT_AGLc18_randomg199400.1	0	0	7.19584e-05	0	0	0						TPS11	VIT_FAc18_randomg244590.1	0	0	0.0545216	0	0	0
	TPS12	VIT_AGLc18_randomg199530.1	0	0.0155464	0.425362	0	0.154526	0.178231						TPS12	VIT_FAc18_randomg244730.1	0	0	0	0	0.042283	0.10707
	TPS13	VIT_AGLc18_randomg199630.1	0.00766154	0.00514783	1.6836e-08	0.0122772	0	0						TPS13	VIT_FAc18_randomg244840.1	0	0	0.0304723	0.0144675	0.143109	0.0122683
	TPS14	VIT_AGLc18_randomg199750.1	0	0	0	0.952532	0.0111913	0			-5.0324			TPS14	VIT_FAc18_randomg244950.1	0	0.0618287	0.0256718	0.337722	0	0
	TPS15	VIT_AGLc19g212210.3	0.0043668	0	0	0.00208563	0	0						TPS15	no transcript
	TPS16	VIT_AGLc18_randomg199720.1	0	2.17179e-29	2.27432e-30	0.360564	0	0.00883511						TPS16	VIT_FAc18_randomg244920.1	0	0.0160483	0	0.186918	0	0
	TPS17	VIT_AGLc18_randomg199680.1	0.0126209	0.0131322	2.95818e-29	2.50296	0.0346645	0			-5.38842			TPS17	VIT_FAc18_randomg244880.1	0.052481	0.0915346	0.235608	3.15434	9.15858e-24	0
	TPS18	VIT_AGLc18_randomg199700.1	0	0	0	0.0542402	0	0						TPS18	VIT_FAc18_randomg244900.1	0	0	0.0138665	0.200337	0	0
	TPS19	VIT_AGLc18_randomg199770.1	0	0	0	0.00544252	0	0						TPS19	VIT_FAc18_randomg244950.2	0	0	0	0.161768	0	0
	TPS20	VIT_AGLc19g201730.2	0	0	0	0	0	0						TPS20	VIT_FAc19g247420.1	0	0	0	0	0	0
	TPS21	VIT_AGLc19g201740.1	0.0795973	0.310114	0.425359	0	0.0344192	0.0555873		2.52807				TPS21	VIT_FAc19g247430.1	0	0	0	0	0	0
	TPS22	VIT_AGLc19g203580.1	0	0	0	0	0	0						TPS22	VIT_FAc19g249440.1	0	0	0	0	0	0
	TPS23	VIT_AGLc19g203580.2	0	0	0	0	0	0						TPS23	VIT_FAc19g249440.2	0	0	0	0	0	0
	TPS24	VIT_AGLc19g203590.1	0.00686001	0	0	0	0	0						TPS24	VIT_FAc19g249460.1	0	0	0	0	0	0
	TPS25	VIT_AGLc19g206400.1	0	5.16656e-29	2.90165e-13	0.0101947	1.185e-27	2.66857e-16						TPS25	VIT_FAc19g252810.1	0	0.00659366	0.0169206	0	0.0237354	0.0153473
	TPS26	VIT_AGLc19g206410.1	0.014133	0.182388	0.23992	0.0198094	0.088639	0.0203083		-8.07568	-4.62961			TPS26	VIT_FAc19g252820.1	0	0.0243635	1.25164	0.0628551	0.147895	0.142894
	TPS27	VIT_AGLc19g206510.1	6.92656	0.0194472	0.00689156	0.53877	0.00660183	0						TPS27	VIT_FAc19g252910.1	2.69835	0.150244	0.0828048	0.571692	0.02008	0	-3.75464	-4.37523
	TPS28	no transcript												TPS28	no transcript
	TPS29	VIT_AGLc19g212210.1	0.00367196	0	0	0.00177454	0	0						TPS29	VIT_FAc19g259930.1	1.54375	0.0219687	0.0392597	0.0394494	0	0	-5.28301	-4.56656
	TPS30	no transcript												TPS30	no transcript
	TPS31	no transcript												TPS31	VIT_FAc8g434710.1	0.505673	0	0.0668549	1.24805	2.13017e-11	0
	TPS32	VIT_AGLc12g59430.1	0.00603832	0.009525	0	1.39972	0	0						TPS32	VIT_FAc12g72930.2	0.55182	0.140585	0.0836339	0.159393	0.0391164	0	-1.95051	-2.39935	-4.75947
	TPS33	VIT_AGLc12g59440.1	0	0	0	0.00859245	0	0						TPS33	VIT_FAc12g72950.1	0	0	0	0	0	0
	TPS34	VIT_AGLc12g59510.1	0.146691	0.00750747	0.00173818	0	0.006067	0.0280698		-2.57314				TPS34	VIT_FAc12g73060.2	1.19477	0.290715	0.0205511	0.159537	0.0133603	1.40483e-23		-2.63146
	TPS35	VIT_AGLc12g59520.1	8.01715e-05	0.0530505	0.282983	0.0292083	0	0.232705						TPS35	VIT_FAc12g73090.1	0.0101063	0.693526	16.7281	0.0244859	0.0235922	0.269089	4.04021	8.72846
	TPS36	VIT_AGLc12g59530.1	3.25154e-06	0.00241805	0	0	0	0						TPS36	no transcript
	TPS37	no transcript												TPS37	VIT_FAc13_randomg114080.1	0.121384	0.0311135	0	0.0140665	0	0
	TPS38	VIT_AGLc13g85940.1	0.0094217	0	0	0.0722996	0	0						TPS38	VIT_FAc13g106150.1	1.17308	0.233034	0.337541	0.0295977	0.0049363	0	-1.63044
	TPS39	VIT_AGLc13_randomg92430.1	0.062955	0.0070655	0	1.38663	0	0						TPS39	VIT_FAc13_randomg114190.1	4.75966	1.08781	0.364905	0.395984	0.014087	0.0196854	-1.84411	-3.25837
	TPS40	VIT_AGLc13_randomg94030.1	0	0	0	0.00763211	0	0						TPS40	VIT_FAc13_randomg116350.1	0	0	0	0.00865393	0	0
	TPS41	VIT_AGLc13_randomg94010.1	0.000606087	0	0	0.00396279	0	0						TPS41	VIT_FAc13_randomg116330.1	0.0218551	0	0	0.0227947	0	0
	TPS42	VIT_AGLc13_randomg94080.1	0	0	0	0	0	0						TPS42	VIT_FAc13_randomg116380.1	0	0	0	0	0	0
	TPS43	VIT_AGLc13_randomg93970.1	5.13799	0.282491	0.181137	15.3945	0.00977538	0.0257878	-3.56302	-4.39432	-6.06741	-7.44351		TPS43	VIT_FAc13_randomg116290.1	7.4695	0.74225	0.00436436	21.4955	0.0108183	1.22236e-17	-2.94166		-9.08353
	TPS44	VIT_AGLc13_randomg94050.1	0	0	0	0	0	0						TPS44	VIT_FAc13_randomg116360.1	0	0	0	0.0100762	0	0
	TPS45	no transcript												TPS45	no transcript
	TPS46	VIT_AGLcUng396180.1	3.69203	0.0411561	0.322362	0.610702	0	0.00304816	-5.83126	-3.18439				TPS46	VIT_FAcUng486310.1	0.180127	0	0	0.0263595	0	0
	TPS47	VIT_AGLcUng396210.1	3.35128	0.0735523	0.069145	0.469246	0	0.00279017	-5.77491	-6.49419				TPS47	VIT_FAcUng486300.1	0	0	0	0	0	0
	TPS49	no transcript												TPS49	no transcript
	TPS50	VIT_AGLc13_randomg92320.1	0.0126179	0	0	0.0537475	0	0.007667						TPS50	VIT_FAc13_randomg114070.1	0.312185	0.109771	0.358301	0.0193278	0	0
	TPS67	VIT_AGLc7g315630.1	0.00472056	0	0	0.0144257	0	0						TPS67	VIT_FAc7g387090.1	0	0	0	0.0124121	0	0
	TPS68	VIT_AGLc7g315650.1	0.0867943	19.1737	19.1123	0.029261	0.304472	0.131939		8.17635	3.75182	2.66063		TPS68	VIT_FAc7g387110.1	0.00867838	0.0437575	0.129514	0.0126774	0	0
	TPS69	no transcript												TPS69	VIT_FAc19g268670.8	0.0204824	0.126169	0.0750998	0.164442	0.0172303	0.0344828
	TPS48	VIT_AGLc12g59620.1	0	0	0	0	0	0						TPS48	VIT_FAc12g73200.1	0.0317543	1.68379e-15	0	0.0343854	0	0
	TPS51	VIT_AGLc12g59600.1	0.00965748	0	0	0.0662054	0	0						TPS51	VIT_FAc12g73180.1	0.157836	0.0490089	0.0169792	0.138234	0.01476	0
	TPS52	VIT_AGLc12g59630.1	0	0	0	6.80077e-30	0	0						TPS52	VIT_FAc12g73220.1	0.0616117	0	0	0	0	0
	TPS53	VIT_AGLcUng389450.2	0.801223	0.0145932	0	0.0778854	0	0						TPS53	VIT_FAcUng477820.1	0.541722	0.00696965	0.00424926	0.281503	0	0
	TPS54	VIT_AGLcUng389500.1	0.281322	3.58348	2.94821	0	0.157743	0.147105	4.40265	4.10905				TPS54	VIT_FAcUng478520.1	1.21158e-16	0.0873534	2.56323	0	0.0786731	0.00973899
	TPS55	VIT_AGLcUng389930.1	0.184838	0.822615	0.259718	0.00151455	0.0192643	0.00299402	2.42762					TPS55	VIT_FAcUng478520.2	1.12694e-16	0.062203	3.4452	0	0.0711797	0.00853052
	TPS56	no transcript												TPS56	no transcript
	TPS57	VIT_AGLcUng395300.1	1.17197	0.0134038	0.00530765	0.0880306	0.00251508	0	-5.70486	-6.32588				TPS57	VIT_FAcUng485110.1	1.07257	0.0990021	0.00252317	0.573514	0	0	-2.99308
	TPS58	VIT_AGLcUng389450.1	0.0231445	0	0	0.0226354	0	0						TPS58	VIT_FAcUng485150.1	0.103311	0	0.00363005	0.0470784	0	0
	TPS59	VIT_AGLcUng389460.1	1.23977e-15	1.89029e-15	2.37635e-15	0.00159532	1.43718e-20	3.913e-21						TPS59	no transcript
	TPS60	no transcript												TPS60	VIT_FAcUng485140.1	0.0247526	0.000922231	0.882376	0	0.0240021	0
	TPS61	VIT_AGLcUng389450.2	0.801223	0.0145932	0	0.0778854	0	0						TPS61	VIT_FAcUng477820.1	0.541722	0.00696965	0.00424926	0.281503	0	0
	TPS62	VIT_AGLcUng401270.1	0.276434	0.000210497	0	0.0232307	0.00271473	0						TPS62	VIT_FAcUng492590.1	0.235653	0.00686939	0.00421673	0.384074	0	0
	TPS63	VIT_AGLcUng404820.1	0.206353	0	0	0.0701392	0	0						TPS63	VIT_FAcUng497180.1	0.394661	0.00111765	0	0.00184347	0	0
	TPS64	no transcript												TPS64	VIT_FAcUng477870.1	7.25287e-20	0.0336535	0.184502	0	0.000508644	0
	TPS65	VIT_AGLcUng389950.1	11.4925	0.695734	0.181849	1.03223	0.0391456	0	-3.6653	-5.63772	-4.03951			TPS65	VIT_FAcUng478540.1	6.05231	0.185347	0.1546	3.17463	0	0	-4.67364	-4.81046
	TPS66	VIT_AGLcUng395290.1	1.64315e-11	0.0396419	1.26548e-25	0	0	7.50653e-30						TPS66	VIT_FAcUng485100.1	0	0	0.000196537	0	0	0

## Sheet: Supplementary Table 2
Supplementary Table 2. Analysis of gene familiies involved in Green Leaf Volatiles pathway in Aglianico and Falanghina. Per each variety, the transcript abundance of each gene in FPKM are reported in pre-veraison, veraison and ripening of skin and pulp, and the Fold Change of DEGs identified with the differential expression analysis are reported in four comparisons (Skin_VvsPV, Skin_RvsPV, Pulp_V…
Gene name	Gene ID	Aglianico	Skin			Pulp			DEGs				Falanghina	Skin			Pulp			DEGs
			Pre-Veraison	Veraison	Ripening	Pre-Veraison	Veraison	Ripening	Skin_VvsPV	Skin_RvsPV	Pulp_VvsPV	Pulp_RvsPV		Pre-Veraison	Veraison	Ripening	Pre-Veraison	Veraison	Ripening	Skin_VvsPV	Skin_RvsPV	Pulp_VvsPV	Pulp_RvsPV
lipoxygenase	LOX	VIT_AGLc6g297430.1	169.695	517.897	337.901	11.1059	124.404	23.1034	1.97837		4.08402	1.75556	VIT_FAc6g365490.1	170.23	1264.89	255.601	39.1843	90.8748	42.5139	3.16332		1.55083
		VIT_AGLc14g99270.3	8.3046	1.545	0.865369	0.412565	0.0130992	0.00590952	-2.27998	-2.97487	-2.66991	-4.88152	VIT_FAc14g122510.1	1.91897	0.208085	0.0780182	0.475932	0.102366	0.00731466	-2.86522	-4.05806
		VIT_AGLc14g99270.1	57.8704	9.75508	6.83624	3.31345	0.321506	0.0667344	-2.27998	-2.97487	-2.66991	-4.88152	VIT_FAc14g122490.1	8.13629	0.704515	0.4221	1.62253	0.180323	0.0249395	-3.23942	-3.83944	-2.77819
		VIT_AGLc6g297370.2	0.0404144	0.935064	0.334764	0	0.00261798	0					VIT_FAc6g365400.1	3.92439	3.36335	0.941512	0.0432907	0.0291503	0
		VIT_AGLc6g297370.1	0.11041	0.0467996	0.104865	0	0.00237874	0					VIT_FAc6g365400.2	0.246038	0.185124	0.0696688	0.0245108	0.0176948	0
		VIT_AGLc6g297400.2	0.515764	0.00509711	0	0	0	0	-4.60355				VIT_FAc6g365470.2	0	0	0	0	0	0
		VIT_AGLc6g297420.1	0.469694	0.0993819	0.490642	0.00758921	0.00413539	0	-1.63562	-1.8153		-2.81186	VIT_FAc6g365480.2	0.140899	0.0169188	0	0	0	0
		VIT_AGLc6g297420.3	0.000508687	0.0231582	0.0387525	0.044894	5.88501e-14	9.44197e-26	-1.63562	-1.8153		-2.81186	VIT_FAc6g365480.1	0.000174891	0.047238	0	6.3771e-12	2.56481e-11	0
		VIT_AGLc13g90860.1	16.7293	0.116092	0.0101272	0.366933	0.0139947	0.00169057	-6.50784	-8.97831	-2.97438		VIT_FAc5g342210.1	15.6544	7.06267	0.453557	6.63924	2.35652	0.111448		-4.68627		-5.45371
		VIT_AGLc13g90860.2	0.0553648	0.0218442	0.0100889	0.00100246	0.0133597	0.00166064	-6.50784	-8.97831	-2.97438		VIT_FAc9g439300.1	205.108	7.06504	1.50458	46.6264	1.74462	1.87909	-3.89314	-5.24333	-4.89642	-4.46509
		VIT_AGLc5g279370.1	20.228	3.25062	1.16122	15.7162	2.46335	0.809356	-2.27117	-3.83366	-2.09305	-3.649	VIT_FAcUng477770.1	1.93825	0.833339	0.0574868	1.28012	0.0394568	0.0119059		-4.4056	-4.29983
		VIT_AGLc9g357850.1	273.857	5.49862	5.69935	28.7957	0.377653	0.12243	-5.28102	-5.30312	-5.67189	-7.22468	VIT_FAc1g20770.1	6.80418	3.47961	2.04739	9.37844	4.84113	1.55939				-1.68877
		VIT_AGLcUng389440.1	3.24263	0.138705	0.0695883	3.0408	0.0255566	0.0356064	-4.12015	-5.0612	-5.98894	-5.64081
		VIT_AGLc1g17130.1	10.3986	2.21435	1.96277	12.7133	2.3794	1.42283	-1.76027	-2.08946	-1.75365	-2.53222
hydroperoxide lyase	HPL	VIT_AGLc12g57480.1	124.851	188.054	71.5445	67.4291	126.075	65.6862			1.94698		VIT_FAc12g70670.1	246.747	672.382	254.697	205.403	194.878	155.949	1.71443
		VIT_AGLc3g242150.1	3.13597	3.44964	1.16534	0.354173	24.7295	0.235867			6.67397		VIT_FAc3g296110.1	3.63052	0.798393	0.772058	1.9298	7.96571	1.223	-1.89613	-1.80941	2.37942
		VIT_AGLc3g242170.1	0.077702	0.00910596	1.11581e-31	0.0894955	0.0118623	0.0212716					VIT_FAc3g296130.1	0.178166	0.0669966	0.0601486	0.0433721	0.177015	0.0901856
		VIT_AGLc3g242190.1	4.0519e-16	0	0	0.365001	0.0159224	0			-2.90615		VIT_FAc3g296140.1	0.0455943	0.0224554	0	1.32115e-25	0.0435883	0
		VIT_AGLc3g242200.1	0	0	0	0	0	0					VIT_FAc3g296160.1	0	0	0.0239392	0	0.0196128	0.0242682
		VIT_AGLc3g242210.1	0	0	0.0115471	0	0	0
alcohol dehydrogenase	ADH	VIT_AGLc18g186620.1	220.07	28.4373	12.4167	689.246	71.1737	19.2373	-2.58483	-3.86442	-2.70053	-4.53636	VIT_FAc18g228490.1	256.199	104.283	11.7415	275.853	25.8521	8.75316		-4.04574	-3.08049	-4.63455
		VIT_AGLc4g271780.1	3.13422	0.817438	2.68753	32.6294	8.89679	23.4066	-1.56916				VIT_FAc18g228520.1	98.76	143.465	129.515	142.382	81.81	64.018
		VIT_AGLc18g186650.1	38.029	164.791	129.877	71.8741	137.511	78.8959	2.4787	2.05512	1.51359		VIT_FAc14g140000.1	24.3032	77.7005	80.2621	60.1561	58.6379	81.006	1.7339	2.06644
		VIT_AGLc14g113620.1	42.4582	83.4299	107.158	53.8457	108.009	115.959		1.6126	1.85831	1.76588	VIT_FAc16g167500.1	5.60377	6.155	5.97859	3.96051	1.64895	1.73262
		VIT_AGLc16g136610.1	2.5814	1.34985	0.953332	0.771422	0.331154	0.125279			-1.61614	-2.71053	VIT_FAc18g209580.1	1.96611	1.16487	0.26055	0.702733	0.163233	0.0483359			-1.66747	-1.95527
		VIT_AGLc18g171300.1	25.5073	17.2919	14.3511	42.8991	11.8211	8.37766				-1.72981	VIT_FAc18g209600.1	0	0	0	0	0	0
		VIT_AGLc18g171310.1	0	0	0	0	0	0					VIT_FAc3g294420.1	42.444	28.3624	10.9478	41.0318	14.3129	11.4792		-1.55494		-1.55815
		VIT_AGLc18g175670.2	0.0514509	0	0	0.713029	0.00299292	0.0041711			-4.10574	-4.63161	VIT_FAc18g228520.1	98.76	143.465	129.515	142.382	81.81	64.018
		VIT_AGLc3g240720.2	42.0974	16.2895	13.7758	33.6232	10.6215	8.39125					VIT_FAc7g396220.1	234.106	184.056	67.3027	335.476	91.2116	57.9199			-1.54566	-2.19546
		VIT_AGLc18g186650.1	38.029	164.791	129.877	71.8741	137.511	78.8959	2.4787	2.05512	1.51359
		VIT_AGLc7g323270.1	154.342	96.9304	63.4294	269.855	128.954	81.5581
alcohol acetyl transferase	AAT	VIT_AGLc2g234160.1	0.495111	0.029273	0.0513299	0.0295844	0	0	-3.53309	-2.83764			VIT_FAc2g286550.1	8.8966	0.904489	0.335823	0.609547	0	0.031562	-3.00373	-4.25654
		VIT_AGLc2g234140.1	0.147709	0.0137824	0.0994865	0.0444233	0	0.0032438					VIT_FAc2g286430.1	1.10089	0.563149	0.0798352	1.739	0.407893	0.0523076		-3.15454		-4.3323
		VIT_AGLc2g234030.1	0.185055	0.107367	0.0628654	0.744271	0.724322	0.304376					VIT_FAc10g28770.1	3.11863	3.22859	7.61067	2.49202	3.23459	4.10089		1.68063
		VIT_AGLc10g23850.1	4.28823	4.12519	3.15293	3.06693	1.10292	0.880044					VIT_FAc2g285350.1	120.965	1.31993	1.34406	36.6715	0.145674	0.100629	-6.22334	-6.07523	-7.50822	-7.96088
		VIT_AGLc2g233090.1	3.42295	0.149929	0.0717702	0.348866	0.0482544	0.0199618	-4.07402	-5.09062	-2.13175	-3.24942	VIT_FAc2g285330.1	361.573	7.67739	4.29248	107.638	0.135533	0.115324	-5.28462	-5.99013	-9.1601	-9.36843
		VIT_AGLc2g233070.1	44.5055	1.18165	0.885003	2.53542	0.0097812	0.027727	-4.8611	-5.34895	-6.63222	-5.67754	VIT_FAc9g451470.1	0	0.00577002	0.309956	0.00920886	0.18141	1.11594
		VIT_AGLc2g233040.1	62.6956	1.28711	0.616868	3.16627	0.0347466	0.0163797	-5.23773	-6.34795	-5.67263	-6.65231	VIT_FAc9g451570.1	0.0151844	0	0	0	0	0
		VIT_AGLc9g368140.1	0	0	3.16853e-11	0.201639	0.0480243	0.234844					VIT_FAc9g451550.1	0	0	0	0	0	0
		VIT_AGLc9g368220.1	0	0	0	0	0	0					VIT_FAc9g451470.1	0	0.00577002	0.309956	0.00920886	0.18141	1.11594
		VIT_AGLc9g368190.1	0	0	0	0	0	0					VIT_FAc9g451570.1	0.0151844	0	0	0	0	0
		VIT_AGLc9g368140.1	0	0	3.16853e-11	0.201639	0.0480243	0.234844					VIT_FAcUng470040.1	161.542	154.903	59.8553	3.19496	0.802853	0.0865003			-1.645	-4.68235
		VIT_AGLc9g368220.1	0	0	0	0	0	0					VIT_FAc16g167680.1	10.2307	3.2309	0.291414	1.694	0.0430565	0.0199808		-4.68001	-4.61085
		VIT_AGLc2g233010.1	36.9713	1.03239	0.565469	11.2153	0.0300829	0.01345	-4.79994	-5.71956	-7.74106	-8.73826	VIT_FAc18g224830.1	0.232891	0.522121	1.23263	0.24347	1.84236	0.366221		2.74158	3.1875
		VIT_AGLcUng383190.1	173.084	52.9831	64.9351	2.217	0.106072	0.138883			-3.7317	-3.33654	VIT_FAc18g220940.1	0	0	0.0232039	0	0	0
		VIT_AGLc16g136740.1	20.4059	2.24386	1.19141	19.6678	0.384463	0.15299	-2.82846	-3.80472	-5.08323	-6.34468	VIT_FAc18g216570.1	42.5103	11.7599	1.47682	9.74767	0.32215	0.156598	-1.58472	-4.43741	-4.53113	-5.49459
		VIT_AGLc18g183830.1	0.0372299	0.105045	0.138843	0.195956	0.643838	0.308124			2.26526		VIT_FAc18g209620.1	0	0	0.0418141	0	0	0.102109
		VIT_AGLc18g180460.1	0.048542	0.0402498	0.0560783	0.102329	0.0132656	0					VIT_FAc11g48970.1	0	0	0.0213537	0	0.020316	0
		VIT_AGLc18g176970.1	67.6025	10.3306	2.04319	20.9146	1.06582	0.229559	-2.34612	-4.75761	-3.70939	-5.85903	VIT_FAc11g54290.1	0.91008	0	0.0405872	0.622506	0	0
		VIT_AGLc18g171330.1	0	0	0	0	0.0133887	0					VIT_FAc11g54290.1	0.91008	0	0.0405872	0.622506	0	0
		VIT_AGLc11g40340.1	0	0.0106617	0.0153599	0	0	0					VIT_FAc11g54270.1	60.8903	8.58078	3.88936	80.6876	0.467715	0	-2.55419	-3.56256	-7.0448
		VIT_AGLc11g44610.1	15.7653	7.29496	0.942288	59.3787	0.472383	0.0152685		-3.76104	-6.38712	-10.8953	VIT_FAc11g54270.1	60.8903	8.58078	3.88936	80.6876	0.467715	0	-2.55419	-3.56256	-7.0448
		VIT_AGLc11g44480.1	13.921	0.239329	0.306209	1.9937	0.351843	0.130834	-5.46192	-5.18251	-1.90767	-3.26972	VIT_FAc11g54130.1	0.989675	1.50721	0.521917	0.67665	0.174534	0.0825662			-1.56664	-2.53624
		VIT_AGLc17g155540.1	0.97033	0.890718	0.504463	0.783499	0.0120829	0.0169812			-4.12947	-3.78446	VIT_FAc17g189960.1	0.231957	0.664884	0.0288275	0.157121	0.0257606	0.0057546			-2.02693
		VIT_AGLc13g77790.1	0.046095	0.0223432	0.074354	1.31356	0	0					VIT_FAc13g95450.1	0	0	0.0181897	0.0180909	0	0
		VIT_AGLc7g329360.1	0.0426173	0.00936776	0	0.0327103	0	0					VIT_FAc7g403930.1	0	0	0	0	0	0
		VIT_AGLc7g329360.1	0.0426173	0.00936776	0	0.0327103	0	0					VIT_FAc7g403930.1	0	0	0	0	0	0
		VIT_AGLc14g107500.1	0	0	0.0117994	0.371729	0.0447367	0.00782734					VIT_FAc14g132430.1	0.0387485	0	0	0	0	0.020387
		VIT_AGLc9g371520.1	10.779	17.4518	22.0309	13.6312	0.599078	0.141285			-3.59686	-5.53675	VIT_FAc9g455840.1	5.9717	3.30672	8.76275	1.78526	0.319399	0.126714			-1.55716	-3.13781
		VIT_AGLc9g371810.1	0.0199164	18.3923	27.5796	0.112326	22.245	15.9082	9.69383	10.2463	8.13045	7.69663	VIT_FAc7g393390.2	0.981663	0.426444	0.552936	0.555744	0.54666	0.665801
		VIT_AGLc7g320950.1	0.822954	0.720863	0.800073	0.786178	0.379213	0.495475					VIT_FAc12g76290.1	0.200504	0.464533	0.16916	0	0	0.00390176
		VIT_AGLc12g61760.1	1.62429	1.10081	0.0982604	0.00468277	0.00283897	0.00202925					VIT_FAc12g74200.1	0	0	0	0	0	0
		VIT_AGLc12g60320.1	0	0	0	0	0	0					VIT_FAc12g74170.1	0.842361	0.064238	0.0480692	1.10105	0.0269795	0	-5.99717	-6.74127
		VIT_AGLc12g60290.1	1.01367	0.161311	0.310578	1.16805	0.0331256	0	-2.19515		-4.20284		VIT_FAc13g89340.1	2.47814	0.0986827	0	0.112923	0.029259	0	-4.19043
		VIT_AGLc13g72440.1	1.60017	0.0713876	0.0879792	0.392541	0.0261093	0.00611317	-3.97335	-3.75792			VIT_FAc9g459870.1	0	0	0	0	0	0
		VIT_AGLc9g374910.1	0	0	0	0	0	0					VIT_FAc9g459900.1	0	0	0	0	0	0
		VIT_AGLc9g374940.1	0	0.00844918	0	0	0	0					VIT_FAc9g459910.1	0.0272696	0.0288441	0	0	0	0
		VIT_AGLc9g374950.1	0.0883129	0.0200067	0	0	0	0					VIT_FAc14g125760.1	13.754	35.5707	14.3647	0.221393	0.283493	0.19473	1.63851
		VIT_AGLc14g102120.1	9.53452	19.5678	9.70291	0.717544	0.24563	0.118816				-1.94545	VIT_FAc3g305370.1	0	0	0	0	0	0
		VIT_AGLc3g249720.1	0	0	0	0	0	0					VIT_FAc4g315080.1	0	0	0	0	0	0
		VIT_AGLc5g286590.1	4.71339	4.86756	0.776877	0.774419	0.0442084	0.0347189		-2.30314	-3.35704	-3.7067	VIT_FAc1g20240.1	1.14919	0.108568	0.0163009	0.807381	0.0431399	0.015669
		VIT_AGLc4g257890.1	0	0	0	0	0	0					VIT_FAc16g182030.1	98.8797	62.7395	2.70433	4.00732	0.531463	0.545751		-4.78367	-2.54624	-2.50284
		VIT_AGLc1g16670.1	2.49355	0.133961	0.0406504	5.33487	0.0293542	0	-3.79087	-5.31304	-6.65203		VIT_FAc16g182100.1	26.0493	10.8326	0.369271	1.23722	0.380496	0.17567		-5.68927		-2.38145
		VIT_AGLc16g148910.1	51.377	18.1594	5.34453	10.7337	0.468387	0.243379		-2.98148	-3.9221	-4.81776
		VIT_AGLc16g148910.2	51.377	18.1594	5.34453	10.7337	0.468387	0.243379		-2.98148	-3.9221	-4.81776

## Sheet: Supplementary Table 3
Supplementary Table 3. Analysis of gene familiies involved in norisoprenoids pathway in Aglianico and Falanghina. Per each variety, the transcript abundance of each gene in FPKM are reported in pre-veraison, veraison and ripening of skin and pulp, and the Fold Change of DEGs identified with the differential expression analysis are reported in four comparisons (Skin_VvsPV, Skin_RvsPV, Pulp_VvsPV a…
Gene name	Gene ID	Aglianico	Skin			Pulp			DEGs				Falanghina	Skin			Pulp			DEGs
			Pre-Veraison	Veraison	Ripening	Pre-Veraison	Veraison	Ripening	Skin_VvsPV	Skin_RvsPV	Pulp_VvsPV	Pulp_RvsPV		Pre-Veraison	Veraison	Ripening	Pre-Veraison	Veraison	Ripening	Skin_VvsPV	Skin_RvsPV	Pulp_VvsPV	Pulp_RvsPV
phytoene synthase	PSY1	VIT_AGLc4g262920.10	0.787864	1.8745	1.15011	1.11042	0.217428	0.319054					VIT_FAc4g321720.3	7.25013	2.12364	0.819524	3.67153	2.40825	0.0782285				-5.94195
	PSY2	VIT_AGLc12g52350.1	3.46594	47.9989	41.2232	3.91468	28.0379	12.3464	4.15337	3.85302	3.41637	2.28161	VIT_FAc12g64330.1	4.73378	23.1703	53.3122	7.82342	18.1226	8.21531	2.55438	3.88716	1.54501
phytoene desaturase	PDS1	VIT_AGLc13g74270.3	0.725239	0.190033	0.355657	0.344905	0.152694	0.149727					VIT_FAc16g177520.4	1.20556	1.69053	4.16871	1.02792	5.99777	9.31013		1.71399
phytoene dehydrogenase-related	PDH1	VIT_AGLc4g267130.1	5.12601	5.17479	4.57843	7.66179	5.59513	3.95798					VIT_FAc4g327230.1	4.46415	3.08046	3.38079	3.17548	4.40282	2.84729
15-cis-ζ-carotene isomerase	ZISO1	VIT_AGLc5g289280.1	8.45999	14.8048	19.8299	9.62669	23.4711	22.7179		1.51239	1.86623	1.86604	VIT_FAc5g355510.1	12.529	28.7897	30.8481	11.855	24.2578	22.2404		1.70149
ζ-carotene desaturase	ZDS1	VIT_AGLc14g101890.1	10.6929	38.6563	47.0728	11.2919	56.7429	47.8726	2.21798	2.4221	2.90597	2.70994	VIT_FAc14g125470.1	11.7119	11.6848	11.4105	9.90036	34.5207	22.6736		1.82421	2.03499	1.5824
carotenoid isomerase	CISO1	VIT_AGLc8g337580.1	2.00758	6.6492	7.27354	2.39005	4.59904	4.30574	1.8035	1.81033			VIT_FAc8g414330.1	1.2727	1.60988	3.21612	1.57299	4.01725	1.22892
	CISO2	VIT_AGLc12g69300.1	3.40847	7.35828	6.24558	2.52567	4.03836	3.38834					VIT_FAc12g85080.1	3.45194	5.23927	8.19408	3.81593	6.43597	5.39166
lycopene β-cyclase	LBCY	VIT_AGLc8g352610.1	9.39389	20.2895	22.1719	8.37683	19.6542	20.3235			1.64277	1.85552	VIT_FAc8g433070.1	10.9367	13.3641	24.993	10.8018	19.3465	25.0932		1.59579		1.55517
lycopene epsilon-cyclase	LECY1	VIT_AGLc11g37150.1	8.54363	6.13917	6.4593	7.99651	1.99485	0.842391				-2.61451	VIT_FAc11g44960.1	9.69818	7.97354	4.63238	6.86234	1.86047	0.281796			-1.53504	-4.18712
carotene hydroxylase	LUT1	VIT_AGLc8g351040.1	12.2286	7.04954	5.45401	10.7651	3.63425	2.71196					VIT_FAc8g431360.2	5.53435	5.31773	2.82114	6.98896	2.73649	2.04978
	LUT5	VIT_AGLc4g264770.2	13.2557	14.9752	12.731	11.2843	7.08492	10.0227					VIT_FAc4g324000.2	15.8172	7.60357	3.93986	11.0154	8.05407	5.90112
β-carotene hydroxylase	BCH1	VIT_AGLc2g220120.1	0.429439	0.186097	0.529321	1.55395	1.03934	0.123649				-2.6467	VIT_FAc2g269980.2	0.719388	0.343625	0.600239	1.30748	1.03437	0.223643				-1.74821
	BCH2	VIT_AGLc16g149190.3	41.4104	27.6574	10.8116	123.162	16.2513	5.48378		-1.55192	-2.33668	-3.86175	VIT_FAc16g182310.4	44.7376	42.842	20.5629	55.4323	7.76647	1.14029			-2.36691	-4.7425
zeaxanthin epoxidase	ZEP1	VIT_AGLc7g329790.1	0.148218	0.25864	0.078935	0.330687	0.240849	0.0185716					VIT_FAc7g404460.1	17.6016	24.3527	9.44381	15.5449	4.56341	3.6381				-1.74293
	ZEP2	VIT_AGLc13g91740.1	2.92795	1.33371	1.19996	2.06835	1.34252	1.2896					VIT_FAc13g113320.1	2.74196	1.68081	2.10714	1.65047	1.74379	1.43305
violaxanthin de-epoxidase	VDE1	VIT_AGLc4g264420.1	4.56143	7.78882	5.10561	2.41724	1.35355	1.0814					VIT_FAc4g323480.1	6.55608	12.3439	16.8118	4.3391	5.09607	4.02626		1.76157
	VDE2	VIT_AGLc7g331220.1	1.86242	0.937619	1.23653	1.81195	0.509294	0.382848				-1.60707	VIT_FAc7g406290.1	1.94666	1.89934	1.18874	1.56189	0.306901	0.707634			-1.9766
neoxanthin synthase	NSY1	VIT_AGLc14g109540.1	25.372	45.7719	21.5354	19.9439	74.8209	37.9036			2.4115		VIT_FAc14g134680.1	13.3288	26.9674	22.0153	21.4916	37.2529	26.791
11,12 9-cis epoxycarotenoid dioxygenase	NCED1	VIT_AGLc19g215010.1	13.3152	2.54118	1.10467	16.8924	4.31268	0.229948	-2.03821	-3.2963		-5.55073	VIT_FAc19g263370.1	31.3675	7.68961	2.60703	18.8929	4.24507	0.643383	-1.75681	-3.18174	-1.81618	-4.51077
	NCED2	VIT_AGLc10g27570.1	7.71205	0.927076	0.649242	1.62833	7.94821	2.52786	-2.69331	-3.27105	2.86054		VIT_FAc10g33480.1	7.59005	2.23916	2.28757	1.93932	21.2558	5.88725			3.78753	1.94111
	NCED3	VIT_AGLc19g215010.1	13.3152	2.54118	1.10467	16.8924	4.31268	0.229948	-2.03821	-3.2963		-5.55073	VIT_FAc19g263370.1	31.3675	7.68961	2.60703	18.8929	4.24507	0.643383	-1.75681	-3.18174	-1.81618	-4.51077
short-chain alcohol dehydrogenase	ABA2	VIT_AGLc6g313960.1	0.275871	0	0	0.0851054	0	0					VIT_FAc6g384920.1	1.06279	0	0	1.14226	0	0
abscisic aldehyde oxidase	AAO3	VIT_AGLc18g195600.1	0.627413	0.771776	0.606773	0.935169	0.212926	0.0462744			-1.6687	-3.46098	VIT_FAc18g239790.2	0.967886	1.5282	0.602859	1.43184	0.563654	0.0237758				-4.08752
Abscisic acid 8` hydroxylase	A8H-CYP707A1	VIT_AGLc2g234530.2	14.9378	6.47173	0.62049	1.88267	0.0928914	0.0505685		-2.4352	-3.59046	-4.39905	VIT_FAc2g287030.3	1.22583	0.0236839	0.6149	0.206019	0.501416	0	-1.89869	-1.70931	-2.26345
	A8H-CYP707A2.1	VIT_AGLc6g301920.2	0	0.00849426	0	0.00831241	0	0					VIT_FAc6g370820.1	0	0	0	0.012193	0	0
	A8H-CYP707A2.2	VIT_AGLc7g329870.1	0	0.00816226	0	7.03642	0	0					VIT_FAc7g404600.1	0.0742285	0	0.0170125	1.10998	0	0
	A8H-CYP707A2.3	VIT_AGLc18g180760.2	1.21502	0.01002	0	2.84337	0.0274068	0	-4.98883		-4.6479		VIT_FAc18g221360.1	0.918692	0.537871	0	0.520896	0	0
	A8H-CYP707A2.4	VIT_AGLc18g195600.3	0.296382	0.0723163	0.132507	1.69595e-05	1.68632e-07	1.07976e-08			-1.6687	-3.46098	VIT_FAc18g239780.1	0.314832	0.171859	0.298559	0.413425	0.48455	0.870001
	A8H-CYP707A2.5	VIT_AGLc18g195590.1	1.19368	1.31345	1.21433	1.05783	1.19987	1.49525					VIT_FAc18g239770.1	0.27645	0.529399	0.368682	0.685836	0.557126	0.382891
	A8H-CYP707A2.6	VIT_AGLc6g306990.1	5.64168	2.0178	3.40325	2.51377	2.10406	3.03969					VIT_FAc6g376710.1	0.897912	0.46485	0.178364	0.5367	0.453741	0.596584
	A8H-CYP707A4	VIT_AGLc3g240490.2	0.061237	0.0125357	0.053487	0.0361762	0.0644077	0.00755669			-2.20548	-2.50589	VIT_FAc3g294140.1	0.0151662	0.00114133	0.068088	0.0631892	0.0493739	0.00279559				-2.96446
(9,10) (9`,10`) cleavage dioxygenase	CCD4a	VIT_AGLc2g234720.1	4.34586	13.6939	27.7041	2.52803	20.1284	29.7032	2.01639	2.95449	3.57069	4.17904	VIT_FAc2g287310.1	1.62498	1.1643	17.3865	5.02873	1.19532	72.9119		3.80778	-1.72279	4.20005
	CCD4b	VIT_AGLc2g234750.1	0.0110574	8.85674	5.78571	0.272072	77.8256	40.4799			8.69816	7.80961	VIT_FAc2g287350.1	0.0830511	11.1439	5.66124	2.50048	25.5762	48.2422	7.08874	6.24926
	CCD4c	VIT_AGLc16g137350.1	0	0	0	0	0	0					VIT_FAc16g168320.1	0	0	0	0	0	0
(5,6) (5`,6`) (9,10) (9`,10`) cleavage dioxygenase	CCD1.1	VIT_AGLc13g89910.1	61.2034	184.275	135.842	77.585	97.5793	81.4913	1.95922				VIT_FAc13g111260.1	227.908	514.913	397.622	376.432	317.181	204.765
	CCD1.2	VIT_AGLc13g89970.1	181.105	706.44	635.711	326.584	723.98	456.439	2.32619	2.09543	1.7264		VIT_FAc19g263370.1	31.3675	7.68961	2.60703	18.8929	4.24507	0.643383	-1.75681	-3.18174	-1.81618	-4.51077
(9`,10`) cleavage dioxygenase	CCD7	VIT_AGLc15g127800.1	0	0	0	0	0	0					VIT_FAc15g157300.2	0	0	0	0	0	0
(13,14) cleavage dioxygenase	CCD8	VIT_AGLc4g256150.1	0	0.00668713	0	0.0179635	0	0.00385251					VIT_FAc4g313140.1	0	0	0.0567403	0.0450453	0.0519812	0.219805
cytochrome P450	MAX1	VIT_AGLc4g253500.1	0.661018	0.0936005	0.148182	2.32022	0.0187829	0	-2.3791	-1.79683	-5.86274		VIT_FAc4g309960.1	1.63261	0.0873255	0.0330618	1.80945	0.0302015	0	-3.73731	-4.71859

## Sheet: Supplementary Table 4
Supplementary Table 4. Analysis of gene families involved in branched amino acid catabolism in Aglianico and Falanghina. Per each variety, the transcript abundance of each gene in FPKM are reported in pre-veraison, veraison and ripening of skin and pulp, and the Fold Change of DEGs identified with the differential expression analysis are reported in four comparisons (Skin_VvsPV, Skin_RvsPV, Pulp_…
Gene name	Gene ID	Aglianico	Skin			Pulp			DEGs				Falanghina	Skin			Pulp			DEGs
			Pre-Veraison	Veraison	Ripening	Pre-Veraison	Veraison	Ripening	Skin_VvsPV	Skin_RvsPV	Pulp_VvsPV	Pulp_RvsPV		Pre-Veraison	Veraison	Ripening	Pre-Veraison	Veraison	Ripening	Skin_VvsPV	Skin_RvsPV	Pulp_VvsPV	Pulp_RvsPV
Branched‐chain amino acid transaminase	BCAT	VIT_AGLc18g178110.1	0.00521406	0	0	0.0114749	0	0					VIT_FAcUng508710.2	2.55607	1.81442	3.98264	1.14269	7.6258	4.15546			2.9038	2.25537
	BCAT	VIT_AGLc18g178090.1	24.3837	1.42433	1.79808	8.15328	0.204324	0.290938	-3.73029	-3.47022	-4.6838	-4.15935	VIT_FAc18g218120.1	0.555131	1.12351	0.622191	0.71649	0.0781117	0.0949216		-1.87877	-5.27268	-4.57231
	BCAT	VIT_AGLcUng401030.1	42.7117	14.9896	8.95356	12.4523	4.19979	6.41478		-1.89072			VIT_FAcUng492260.1	27.4078	9.86918	4.5483	14.0036	7.57128	7.78317		-2.18119
	BCAT	VIT_AGLc14g98460.1	2.69214	0.656583	0.981739	1.81281	0.991534	0.758274					VIT_FAc14g121520.1	0.88201	2.04648	0.608071	2.48879	0.787264	0.530605
E1 branched‐chain alpha‐keto acid dehydrogenase	BCKDHA
	BCKDHA	VIT_AGLc18g186130.1	5.10178	0.304334	0.0989256	2.84077	0.0376232	0.0216894	-4.84219	-5.53635	-6.98175	-7.26338	VIT_FAc18g227800.1	14.7993	2.04583	0.177605	8.01676	0.0244109	0.0233762	-2.03625	-4.8134	-7.73245	-7.12876
	BCKDHA	VIT_AGLc4g272220.1	0.0911577	0.0168128	0.0644869	0.0645688	0.0715131	0.118772			-3.2335		VIT_FAc4g333290.1	0.192602	0.0643642	0.0222128	0.35136	0.0247696	0.0149486	-2.92181	-4.15669	-5.68035	-6.214
	BCKDHA	VIT_AGLc6g295600.1	9.81559	8.66404	12.6259	13.3436	13.1993	13.9763					VIT_FAc6g363230.1	15.3402	25.5448	21.6376	26.545	14.9171	23.0307
	BCKDHA
	BCKDHA	VIT_AGLc6g295600.2	2.28486	0.49198	1.27387	0.794502	0.225904	1.06694
Lipoamide dehydrogenase	LPD	VIT_AGLc5g275180.5	3.95051	5.61056	8.88646	3.6998	2.56553	3.75059					VIT_FAc5g338080.1	70.9806	68.016	96.1414	62.144	121.201	106.085
	LPD	VIT_AGLc5g275990.1	86.6752	110.377	109.553	60.0761	102.992	103.801
Isovaleryl‐CoA‐dehydrogenase	IVD												VIT_FAc6g368020.1	28.2957	44.146	29.1739	31.3543	43.1035	43.5744
Electron transfer flavoprotein	ETF	VIT_AGLc19g207250.1	4.7531	7.84285	7.20895	11.1849	7.01956	8.09266					VIT_FAc5g346060.1	22.2089	44.2717	52.1865	34.0489	30.2241	53.8044		1.63336
Electron‐transfer flavoprotein:ubiquinone oxidoreductase	ETF-QO	VIT_AGLc5g292730.1	2.61425	4.25474	5.00748	3.3773	2.75765	3.37851					VIT_FAc10g25260.2	0.505584	0.111333	0.374716	0.193627	1.22786	0.863103				2.24179
													VIT_FAc5g359900.5	0.561019	0.787854	0.563951	0.621303	1.31586	0.537318
Methylcrotonyl‐CoA carboxylase	MCC	VIT_AGLc7g315190.1	0.022087	0.0744106	0.147502	0.0588043	0.00103859	0.0103537					VIT_FAc7_randomg410440.1	0.0660115	0.0503175	0.0354724	0.351377	0.159781	0
		VIT_AGLc3g240410.1	3.00072	4.45924	2.52638	4.37745	4.27043	3.58927					VIT_FAc3g294070.1	11.2686	17.0116	10.5696	13.4256	15.5831	10.6278
		VIT_AGLc18g171370.1	22.5035	29.2144	42.0643	19.0888	25.4646	27.0534
Enoyl‐CoA hydratase	ECH	VIT_AGLc2g219770.2	4.23481	1.6476	1.85844	6.80455	2.1473	1.6328				-1.78456	VIT_FAc11g47780.1	45.0484	30.626	35.3432	30.3948	39.3467	38.7495
		VIT_AGLc5g273800.1	14.0094	30.3309	32.7374	26.6407	38.2101	40.7452		1.50669			VIT_FAc5g337080.1	149.097	249.677	320.765	144.664	206.299	264.093		1.50882
		VIT_AGLc6g309320.1	28.9959	31.6834	27.5405	10.9049	11.8898	10.1737					VIT_FAc2g269530.1	12.4661	14.7145	3.03285	16.2451	3.29365	1.94876				-1.60701
													VIT_FAc5g335270.2	8.0037	12.8581	17.2823	9.07096	19.1657	23.2366		1.91959		1.59268
Hydroxmethylglutaryl‐CoA lyase	HMG-CoA lyase	VIT_AGLc8g342620.1	0.580679	47.3231	21.9927	0.637158	68.3258	38.7852	2.6991	2.03745	3.06663	2.46707	VIT_FAc6g379400.2	4.52199	4.62422	5.14532	1.48125	2.20574	2.16181
													VIT_FAc8g421010.1	2.37142	7.20459	6.67895	9.15663	5.58543	5.26384	2.16943	1.608	1.65595
3‐hydroxyacyl‐CoA dehydrogenase	HAD	VIT_AGLc5g275260.1	146.899	162.033	235.341	111.814	185.418	208.152				1.51309	VIT_FAc19g249250.1	33.3246	50.0395	84.0795	30.1837	67.6753	82.7307		1.73884		1.79416
													VIT_FAc11g47780.1	45.0484	30.626	35.3432	30.3948	39.3467	38.7495
3‐ketoacyl‐CoA thiolase	KAT	VIT_AGLc5g285270.1	7.92071e-05	0.0277508	0.143415	0.124927	0.00701399	0.00623997					VIT_FAc5g350010.2	1.6576	1.18952	1.03179	2.21139	1.33357	1.54523
		VIT_AGLc7g324310.1	3.4379	1.37076	0.539248	13.3197	3.96958	2.75762		-2.36674		-1.64576	VIT_FAc7g397690.1	11.9998	14.0378	5.0487	11.2316	10.4778	11.3545
		VIT_AGLc9g365100.1	17.9481	11.7783	10.0827	21.6773	9.88436	8.23763
Hydroxyacyl‐CoA hydrolase	HAYL												VIT_FAc9g447810.1	10.3166	12.0089	16.4502	14.7835	7.35436	9.43779
3‐hydroxyisobutyryl‐CoA hydrolase‐like protein	HIBYL	VIT_AGLc11g40160.1	41.0057	70.7139	77.9708	64.5831	58.6083	67.0786					VIT_FAc11g48780.1	43.0572	56.2341	70.0374	65.504	45.7927	53.8161
		VIT_AGLc12g52100.1	9.12958e-05	0.507514	1.28029	0.0423219	0.0218981	0.0173404			-1.66654	-2.86118	VIT_FAc12g64090.1	17.3911	18.4767	13.2346	15.1768	7.56092	4.40517
		VIT_AGLc10g29300.3	5.15844	0.625152	0.160137	7.08117	0.783855	0.431652
putative 3‐hydroxyisobutyrate dehydrogenase	GLYR1	VIT_AGLc3g247680.1	51.6362	85.5133	82.6375	73.5857	85.9049	89.5369					VIT_FAc10g35690.3	5.88934	5.56796	0.463972	9.51864	1.2375	1.72982			-2.25214	-1.67979
Methylmalonate‐semialdehyde dehydrogenase	MMSDH	VIT_AGLcUng384550.2	9.40414	3.58562	4.86004	5.53891	3.98296	2.88819					VIT_FAc3g302800.1	75.289	102.068	87.9823	117.439	102.673	101.049
		VIT_AGLc3g247690.1	0.454107	0.214268	0.399267	0.057577	0.4457	0.271786					VIT_FAc3g302810.2	1.4481	1.48313	2.03847	1.52866	1.11877	1.00053
													VIT_FAcUng471800.1	9.00472	8.13402	4.9062	5.39591	4.62245	5.20959
													VIT_FAc3g302810.1	0.116989	0.241918	0.194857	0.173666	0.34391	0.372695
Acyl‐CoA oxidase	ACOX	VIT_AGLcUng402580.1	3.47369	1.97193	3.68237	2.16097	1.98065	2.30778					VIT_FAcUng486180.1	22.5325	16.8831	10.0465	11.1262	22.0555	17.8861
		VIT_AGLc12g54590.1	26.266	19.1106	22.3708	24.4961	12.1442	14.7848					VIT_FAcUng494290.2	0.00359254	0	0.0112774	5.1654e-05	0.184883	0.062172
													VIT_FAcUng494290.1	4.32255	3.60779	6.65184	2.05048	2.64097	3.89915
		VIT_AGLc11g45850.1	7.83255	10.0711	19.7153	10.8737	17.8949	21.4127		1.61287		1.59927	VIT_FAc12g66970.1	20.5532	11.3511	5.17323	12.8114	8.6767	6.82337
		VIT_AGLc8g338960.1	10.3674	16.8056	19.0709	10.8851	11.3087	14.9773					VIT_FAc8g416180.1	10.4225	10.149	29.5795	9.41732	16.2275	24.2528		1.90452		1.70374
		VIT_AGLcUng396030.1	83.8706	33.9525	34.0116	81.3625	32.0699	30.161

## Sheet: Supplementary Table 5
Supplementary Table 5. VOCs and precursors metabolites detected and quantified in Aglianico and Falanghina skin and pulp samples. VOCs were measured by GC-MS analyses, while VOCs precursors were analyzed by LC-MS and are expressed as fold internal standard (IS, semi-polar: formononetin; non-polar: α-tocopherol acetate) values. The metabolic class and the role (as VOCs or precursors) are given for…
				AGLIANICO													FALANGHINA
				SKIN						PULP							SKIN						PULP
				V/PV			R/PV			V/PV			R/PV				V/PV			R/PV			V/PV			R/PV
Metabolic Class	Role		Identification	AVG	ST.DEV.	pValue	AVG	ST.DEV.	pValue	AVG	ST.DEV.	pValue	AVG	ST.DEV.	pValue		AVG	ST.DEV.	pValue	AVG	ST.DEV.	pValue	AVG	ST.DEV.	pValue	AVG	ST.DEV.	pValue
Amino acids	VOCs	2-methyl-2-propanol	Tentative	nd	nd	nd	nd	nd	nd	nd	nd	nd	nd	nd	nd		0.992142	0.336506	0.971352	1.59772	0.176688	0.00811296	4.52217	1.26817	0.0089623	3.10725	0.930091	0.0185265
Amino acids	VOCs	2-methyl-2-butanol	Unequivocal	1.81399	0.719944	0.129578	1.19738	0.215087	0.282773	1.24979	0.0558602	0.418808	0.338659	0.155119	0.0845394		1.60166	0.28232	0.0518945	0.0240601	0.000648729	0.00267898	0.785208	0.113482	0.294619	6.27146	0.999813	0.000929004
Amino acids	VOCs	3-methylbutanol	Unequivocal	0.55164	0.237726	0.253282	0.0335017	0	0.0345665	0.258019	0.0635719	0.000178306	0.975557	0.190686	0.845498		0.535252	0.0865297	0.0308499	0.233947	0.0189049	0.00458171	0.854545	0.304551	0.485967	0.409093	0.117828	0.00387994
Amino acids	VOCs	2-methylbutanol	Unequivocal	0.0234729	0	0.0190962	0.0234729	0	0.0190962	1.0233	0.371445	0.922455	1.49336	0.116097	0.00656714		5.17929	1.21186	0.00421498	0.357533	0.112184	0.0124549	208.955	104.946	0.0264838	1483.3	158.713	8.54334e-05
Amino acids	VOCs	3-methylbutanoic acid	Unequivocal	11145.2	8118.76	0.0761964	nd	nd	nd	14799.7	9083.29	0.0477363	nd	nd	nd		nd	nd	nd	nd	nd	nd	nd	nd	nd	nd	nd	nd
Amino acids	VOCs	Phenylacetaldehyde	Unequivocal	0.895971	0.0986104	0.644378	1.80895	0.150923	0.0209214	0.740488	0.164268	0.172913	1.86438	0.455625	0.0411706		7.3683	2.43932	0.0106493	0.17313	0.0465026	2.36162e-05	4.48958	0.389842	0.00028404	32.936	4.54173	0.000263466
Amino acids	VOCs	2-phenylethanol	Unequivocal	11001.6	3460.78	0.00530858	13805.7	3963.84	0.00380726	nd	nd	nd	nd	nd	nd		0.217546	0.0189298	0.0001802	0.453933	0.030643	0.000813155	1.34876	0.325275	0.291726	1.24147	0.0185354	0.329823
Amino acids	Precursors	Isoleucine	Unequivocal	0.703822	0.134898	0.0269256	0.418463	0.0750596	0.000547968	0.56523	0.146789	0.0663187	1.291	0.367766	0.326949		0.597441	0.132167	0.0165647	5.10577	1.43104	0.00774347	1.69676	0.366949	0.0314812	2.93879	0.0570912	2.17113e-06
Amino acids	Precursors	Leucine	Unequivocal	0.457589	0.0428028	0.000128522	0.839378	0.0802689	0.0410443	0.306971	0.0262285	0.00761267	0.704034	0.0658282	0.108216		0.565526	0.151467	0.0695926	0.824661	0.143137	0.371073	0.687321	0.0947497	0.0117348	1.72723	0.499054	0.0672606
Amino acids	Precursors	Valine	Unequivocal	0.185469	0.00314591	0.00277109	0.182458	0.0440552	0.00294991	0.488849	0.0500475	0.00779807	0.426281	0.115995	0.00870726		2.14359	0.218798	0.00787268	5.73336	1.54519	0.0065885	1.70265	0.150211	0.00187425	0.203497	0.0564026	0.000114221
Amino acids	Precursors	Phenylalanine	Unequivocal	1.2391	0.599909	0.54507	1.87736	0.523627	0.0518808	0.409561	0.11235	0.0070892	0.974212	0.199126	0.871925		0.860755	0.116322	0.35427	1.01188	0.214527	0.947285	0.635165	0.0730684	0.0922937	0.318256	0.0465958	0.013705
Lipid	VOCs	1-penten-3-ol	Unequivocal	0.746291	0.0552275	0.0283647	0.996429	0.11552	0.971995	0.430114	0.113283	0.00568584	0.629083	0.123762	0.0274829		1.84797	0.301132	0.0169016	0.553325	0.17301	0.050253	25.5986	2.09036	3.45672e-05	3.02222	0.207075	0.000165083
Lipid	VOCs	Pentanal	Unequivocal	1.08452	0.262573	0.741792	1.01505	0.0703648	0.940525	1.16858	0.0864315	0.2837	1.33621	0.158996	0.098225		0.151009	0.0189126	0.00337255	0.616436	0.178964	0.0877997	0.815114	0.115399	0.0900757	2.2056	0.0514539	3.13172e-05
Lipid	VOCs	(E)-2-pentenal	Unequivocal	1.35821	0.290316	0.168092	0.918292	0.102559	0.601551	0.969148	0.173966	0.929637	0.00552013	0	0.0334639		2125.04	1181.44	0.0357349	nd	nd	nd	12629.6	11539.5	0.130913	13570.2	9195.64	0.0629151
Lipid	VOCs	1-pentanol	Unequivocal	1.40578	0.0602826	0.0525748	0.00121956	0	0.002307	1.13459	0.176761	0.281791	1.2245	0.0534746	0.00919049		0.263422	0.0502418	0.00572178	0.734416	0.0392413	0.121337	0.717414	0.0724971	0.175733	1.70359	0.239257	0.0314214
Lipid	VOCs	(Z)-2-penten-1-ol	Unequivocal	0.39827	0.0559835	0.0173573	1.37062	0.352334	0.216746	0.508344	0.0876739	0.00115214	0.601104	0.156138	0.0138373		1.08566	0.374093	0.775531	40.2519	5.40493	0.000231395	0.599278	0.21367	0.239156	11.3624	4.45148	0.0159822
Lipid	VOCs	(Z)-3-hexenal	Unequivocal	6.06936	7.96096	0.332109	0.991419	0.291889	0.969356	3.25375	0.936556	0.01633	0.607528	0.185322	0.117436		6.73176	0.994193	0.000630117	0.0912477	0.0127075	0.00277712	2.50353	0.806386	0.04042	36.6908	7.56358	0.0012247
Lipid	VOCs	Hexanal	Unequivocal	0.286722	0.0913723	0.0078699	1.03654	0.217329	0.852358	0.337001	0.0339839	0.00278197	0.778088	0.258349	0.282931		4.34302	2.03328	0.0480174	0.361175	0.135012	0.0296164	2.34155	1.14992	0.138897	7.4865	1.5067	0.00212733
Lipid	VOCs	(E)-2-hexenal	Unequivocal	0.294979	0.0105058	0.000127994	0.939215	0.0681008	0.382212	0.148869	0.0205333	0.00171211	0.722588	0.220148	0.178514		0.521301	0.0613722	0.00224784	0.724925	0.145788	0.0554765	1.21884	0.253382	0.241496	2.03456	0.476041	0.0214135
Lipid	VOCs	(E)-2-hexen-1-ol	Unequivocal	0.143958	0.00613488	0.0458667	4.44145	1.67904	0.027473	0.00290367	0	0.000733406	3.56477	0.684113	0.00330545		0.255498	0.0785825	0.24403	0.071921	0.042967	0.163292	nd	nd	nd	nd	nd	nd
Lipid	VOCs	1-hexanol	Unequivocal	0.511757	0.0755086	0.0681068	2.17728	0.832614	0.0852969	0.00079331	0	0.00193492	0.862168	0.171276	0.462573		1.91899	0.177638	0.00510531	0.844657	0.100839	0.33515	1.45721	0.349312	0.288016	0.303836	0.0309875	0.091488
Lipid	VOCs	2-heptanol	Unequivocal	0.34186	0.0383585	0.00363143	0.918004	0.0802536	0.51572	nd	nd	nd	nd	nd	nd		0.885887	0.149429	0.359677	0.809551	0.656194	0.646822	1.37695	0.177432	0.0480768	1.26325	0.393105	0.339242
Lipid	VOCs	Heptanal	Unequivocal	0.557938	0.108704	0.0202263	0.915435	0.269515	0.671604	0.670487	0.114656	0.0686184	0.795321	0.128357	0.210208		0.156057	0.0136339	0.370806	2.96913	2.86625	0.348256	0.00338758	0.000792915	0.311608	0.00481502	0.000566019	0.312213
Lipid	VOCs	(E,E)-2,4-hexadienal	Unequivocal	2.73006	0.617762	0.00883594	2.12891	0.359289	0.00656557	nd	nd	nd	nd	nd	nd		1.29095	0.456488	0.397096	0.51989	0.0880535	0.0441926	95.02	2.25336	2.19683e-07	41.1361	11.29	0.00353016
Lipid	VOCs	4-methyl-2-heptanone	Tentative	2.81143	0.176784	0.000539886	0.939773	0.147745	0.741436	1.04249	0.00388298	0.845197	1.24482	0.462693	0.506736		1.77833	0.24699	0.0356658	0.154661	0.0129132	0.0146219	1.88983	1.22518	0.327362	2.75787	0.24871	0.0114
Lipid	VOCs	Hexanoic acid	Unequivocal	0.535243	0.362425	0.100913	0.895969	0.325095	0.627628	1.10751	0.167443	0.629027	1.6999	0.495961	0.107982		1.61785	0.336147	0.0898102	0.586988	0.182204	0.139359	1.75625	0.558993	0.104666	3.29276	0.663191	0.00529662
Lipid	VOCs	(E)-2-heptenal	Unequivocal	1.91667	0.454679	0.0272097	0.966492	0.152338	0.76932	0.550833	0.116078	0.0613761	0.879456	0.258603	0.611915		0.554681	0.13909	0.0137708	0.885202	0.205962	0.451445	3.008	0.464837	0.00329204	1.73165	0.242067	0.0306357
Lipid	VOCs	1-octen-3-ol	Unequivocal	5.33293	1.0407	0.00247408	4.55089	1.72935	0.0254856	0.521929	0.485156	0.37137	1.01949	0.425152	0.96793		0.469601	0.0912277	0.0517485	0.586487	0.161499	0.117859	0.719673	0.171159	0.103019	0.763523	0.211205	0.192628
Lipid	VOCs	2-pentylfuran	Unequivocal	1.27846	0.337141	0.302751	1.05567	0.257482	0.793879	0.877086	0.0482732	0.587152	0.889094	0.149003	0.646187		1.10155	0.372237	0.698439	4.56727	0.651581	0.000820048	0.209337	0.0513193	0.000353591	0.597551	0.132626	0.0155695
Lipid	VOCs	Octanal	Unequivocal	1.25187	0.221573	0.263805	1.03326	0.126341	0.848243	0.868831	0.297643	0.506993	1.00508	0.0808899	0.946812		0.0369832	0.00454237	0.165734	0.000162372	0	0.153643	0.531502	0.576736	0.604044	0.36228	0.405878	0.469579
Lipid	VOCs	(E,E)-2,4-heptadienal	Unequivocal	3.25984	0.380895	0.000964009	0.973726	0.0687847	0.864289	0.536106	0.174594	0.105727	0.880654	0.54393	0.76416		0.213781	0.049526	0.0179395	0.376052	0.0795792	0.0388981	0.101781	0.0235192	0.0696912	0.732064	0.0633886	0.505485
Lipid	VOCs	Heptanoic acid	Tentative	6.55639e-05	0	0.00762495	0.222632	0.081687	0.0196842	0.0752643	0.0479296	0.193324	0.721486	0.743124	0.722438		0.022678	0.00333305	0.00450614	0.0161029	0.00312479	0.00439731	0.900838	0.0311481	0.653491	0.841519	0.0720516	0.48886
Lipid	VOCs	(E)-2-octenal	Unequivocal	2.09407	0.137166	0.000571749	1.18039	0.364923	0.465867	0.716157	0.0359897	0.0592932	0.812042	0.153506	0.246784		7.9885e-05	0	0.000264166	7.9885e-05	0	0.000264166	nd	nd	nd	nd	nd	nd
Lipid	VOCs	1-octanol	Unequivocal	nd	nd	nd	nd	nd	nd	nd	nd	nd	nd	nd	nd		1.45614	0.316776	0.0815228	1.16221	0.214597	0.322626	7.01705	1.96192	0.0062772	17.2657	5.07017	0.0051652
Lipid	VOCs	2-ethylhexanoic acid	Unequivocal	0.526571	0.0718066	0.000486857	0.473276	0.0729436	0.000338169	0.527322	0.0508105	0.0371256	0.903749	0.207261	0.643487		1.75216	0.265738	0.0262647	0.704236	0.135435	0.164794	2.14831	0.572273	0.0404807	6.9355	1.89156	0.0058899
Lipid	VOCs	Nonanal	Unequivocal	0.673422	0.0778705	0.00516459	1.03963	0.15068	0.697799	0.583276	0.163015	0.144388	0.864572	0.223388	0.611863		0.228017	0.0771236	0.0203433	0.116144	0.00409979	0.0119735	2.55464	0.744031	0.0298276	0.40718	0.0583093	0.0384174
Lipid	VOCs	Acetic acid, 2-ethylhexanol	Tentative	1.0113	0.0806261	0.874621	1.06991	0.133133	0.484671	0.944258	0.220508	0.833068	0.765607	0.109248	0.350202		0.663655	0.107795	0.0927866	7.20275	1.87384	0.00472327	0.173348	0.0394728	0.000902874	4.59561	0.860472	0.00205667
Lipid	VOCs	Octanoic acid	Unequivocal	0.807963	1.18344	0.869534	1.13056	1.72498	0.92567	0.598437	0.111958	0.0908218	0.613623	0.295646	0.183119		12.361	10.0821	0.122812	0.00395881	0	0.00340282	nd	nd	nd	1223.36	49.6551	1.80875e-06
Lipid	VOCs	(E)-2-nonenal	Unequivocal	2.58506e-05	0	0.00968164	1.45561	0.650548	0.351926	0.302532	0.129472	0.0274299	0.870526	0.413878	0.694128		0.471369	0.108246	0.0194047	0.854935	0.231426	0.472294	0.831145	0.172742	0.417932	1.1543	0.309359	0.553218
Lipid	VOCs	Dodecane	Unequivocal	0.90169	0.0869276	0.452452	1.03042	0.129139	0.827088	0.947171	0.213846	0.796315	1.11595	0.224015	0.584731		0.817016	0.0219942	0.00766569	1.22335	0.222809	0.168902	1.07785	0.110634	0.685726	0.924507	0.0161089	0.675128
Lipid	VOCs	Decanal	Unequivocal	0.680747	0.116493	0.0923772	1.22914	0.367625	0.407903	0.378343	0.0386938	0.0293667	0.752983	0.244062	0.349313		nd	nd	nd	5539.97	4268.85	0.087899	nd	nd	nd	nd	nd	nd
Lipid	VOCs	Nonanoic acid	Tentative	4.41589e-06	0	0.00549299	0.0607059	0.0519309	0.0072031	0.622632	0.728158	0.563746	1.11447	0.930728	0.875813		0.214363	0.0434209	0.00029411	0.288947	0.119686	0.00154541	0.367284	0.0791811	0.0589428	2.98428	0.570138	0.00810429
Lipid	VOCs	1-decanol	Unequivocal	1.83043e-05	0	0.0486508	1.83043e-05	0	0.0486508	nd	nd	nd	nd	nd	nd		1.00766	0.0761149	0.9591	1.57516	0.248536	0.0425192	1.32569	0.365628	0.323426	0.716382	0.10805	0.243661
Lipid	VOCs	Tridecane	Unequivocal	0.744158	0.109369	0.166155	0.827759	0.115207	0.322576	0.946571	0.329893	0.854198	1.06849	0.0303513	0.744261		0.72247	1.00991	0.811132	0.686856	0.96013	0.784772	0.449743	0.0713738	0.0552685	0.834793	0.249322	0.540813
Lipid	VOCs	Tetradecane	Unequivocal	1.16986	0.300534	0.443272	0.940503	0.268866	0.762896	0.894453	0.0832514	0.522386	1.10659	0.129742	0.544881		nd	nd	nd	15136.8	8129.92	0.0321389	0.254075	0.0560146	0.105779	0.738837	0.305686	0.547597
Lipid	Precursors	Linoleic acid	Unequivocal	0.821334	0.0853347	0.0657065	3258.22	211.056	1.16431e-05	0.451762	0.0122745	0.0195965	0.215756	0.0395226	0.005947		0.704723	0.189577	0.208669	0.694244	0.0553812	0.141325	0.661289	0.104776	0.0607154	1.2118	0.206165	0.271508
Lipid	Precursors	Linolenic acid	Unequivocal	1.11916	0.271765	0.520681	1003.97	260.167	0.00261498	0.288688	0.0556596	0.00889673	0.16601	0.0461532	0.00491777		1.12504	0.104115	0.491475	0.608946	0.0813272	0.0720371	0.414956	0.117857	0.00126295	2.84358	0.443615	0.00200745
Norisoprenoids/Carotenoids	VOCs	6-methyl-5-hepten-2-one	Unequivocal	3.1056	0.624583	0.00432761	1.01065	0.261192	0.94784	0.575111	0.0415401	0.0169581	0.82387	0.0817637	0.201167		2.11811	0.405638	0.00918939	0.445033	0.0738135	0.000585769	0.0589661	0.0571172	0.176293	0.237223	0.278613	0.269054
Norisoprenoids/Carotenoids	VOCs	2-propenoic acid, 2-eth...	Tentative	1.06373	0.46497	0.852615	1.548	0.778289	0.319951	0.992511	0.124736	0.949641	0.998301	0.0381418	0.985489		1.5109	0.669124	0.282813	2.16751	2.62722	0.486227	1.01724	0.359875	0.941846	3.47014	0.676077	0.00343194
Norisoprenoids/Carotenoids	VOCs	B-cyclocitral	Unequivocal	1.71647	0.453755	0.060139	0.963869	0.139235	0.774171	1.19459	0.153616	0.188124	0.94405	0.307792	0.790431		1.35931	0.11072	0.0513945	1.4775	0.266171	0.0670723	2.28672	0.275505	0.00168015	3.75687	1.00129	0.00903481
Norisoprenoids/Carotenoids	VOCs	Apocarotenoid (ionone-...	Tentative	0.949918	0.187081	0.838101	0.754017	0.0921077	0.305715	2.78096	0.733003	0.0203768	1.90163	0.673088	0.114296		1.64852	0.490884	0.084418	2.12067	0.228926	0.00109592	0.647508	0.170398	0.0654797	1.05529	0.244468	0.764926
Norisoprenoids/Carotenoids	VOCs	B-damascenone	Unequivocal	0.471169	0.00714066	0.000135746	1.05034	0.191495	0.687816	0.80907	0.18474	0.342545	1.46342	0.228032	0.0747847		0.581072	0.0925504	0.0440706	5.52482	0.725864	0.000504393	2.04694	0.457983	0.0229282	13.8167	2.67064	0.001158
Norisoprenoids/Carotenoids	VOCs	B-ionone	Unequivocal	1.79651	0.353665	0.0206925	0.852343	0.197534	0.326373	0.899934	0.16019	0.725495	0.653193	0.35184	0.341202		1.74733	0.10802	0.00120225	3.23149	3.27133	0.303111	0.399791	0.0271271	0.0815405	2.29716	0.505591	0.0292294
Norisoprenoids/Carotenoids	VOCs	3-Buten-2-one, 1-(2,3,...	Tentative	18390.2	3335.75	0.000671927	nd	nd	nd	3.07546	0.655856	0.00761951	3.44845e-05	0	0.00463077		1.19589	0.317479	0.497175	5.0853	3.99017	0.151888	0.366503	0.0195761	9.96742e-05	0.333	0.0480276	0.000154897
Norisoprenoids/Carotenoids	Precursors	Phytoene		1.08206	0.129283	0.65271	0.274287	0.0209194	0.00883699	4.14751	0.663329	0.0015753	0.0419814	0.0315499	0.00329351		1.78635	0.171067	0.0114875	2.81828	0.46842	0.00413048	0.185036	0.0532375	0.00357053	0.00848645	0.00239045	0.00154853
Norisoprenoids/Carotenoids	Precursors	a-carotene		0.282648	0.0756444	0.00221759	0.179658	0.0307698	0.000978567	0.397891	0.0903207	0.0139865	0.0750585	0.0111691	0.0023527		0.565781	0.0944058	0.0354902	0.143274	0.0111077	0.00260428	0.0436205	0.00818852	0.00448896	0.211756	0.00872675	0.00895581
Norisoprenoids/Carotenoids	Precursors	d-carotene		nd	nd	nd	1	0	nd	0.018881	nd	nd	0.328536	0.0349046	0.000213167		43.6296	nd	nd	51.4032	nd	nd	nd	nd	nd	13.6151	nd	nd
Norisoprenoids/Carotenoids	Precursors	Lutein		0.643218	0.0590502	0.0524695	0.360137	0.044275	0.0076528	0.300111	0.0486067	0.00869299	0.189613	0.0299796	0.00494647		0.767072	0.153927	0.215305	0.3001	0.0220743	0.00602877	0.382661	0.0455022	0.00033	0.0990262	0.00489559	4.39001e-05
Norisoprenoids/Carotenoids	Precursors	β-carotene		0.605899	0.0304514	0.031105	0.388363	0.0503352	0.00766218	0.520219	0.140078	0.0214226	0.102147	0.022111	0.000974576		0.714721	0.111328	0.149484	0.311451	0.00698599	0.00936586	0.289143	0.0735032	0.000790466	0.185416	0.0158019	0.000242805
Norisoprenoids/Carotenoids	Precursors	Zeaxanthin		0.00963939	0	0.000802018	0.00963939	0	0.000802018	0.586084	0.141829	0.0212651	0.310858	0.0762327	0.00149304		0.977953	0.113727	0.901708	0.646027	0.140585	0.112076	0.257867	0.0622028	0.00244826	0.149547	0.0279037	0.00123459
Norisoprenoids/Carotenoids	Precursors	Violaxanthin		9939.91	1596.16	0.000419151	6319.89	468.612	1.99209e-05	0.368329	0.0313482	0.000873991	0.0168659	0.00238451	0.000136884		9578.37	1922.71	nd	2604.61	228.672	nd	0.878806	0.204601	0.510607	0.593859	0.0605254	0.0309999
Norisoprenoids/Carotenoids	Precursors	Neoxanthin		53.568	5.45912	7.57323e-05	20.9518	5.21437	0.00268962	7.22744	1.87062	0.00458996	0.646346	0.178093	0.0883504		4012.1	1155.22	nd	3022.98	462.003	nd	2.15515	0.583563	0.0345239	0.165301	0.0209515	0.00456044
Norisoprenoids/Carotenoids	Precursors	Luteoxanthin		6306.17	1196.6	0.000799714	3667.53	343.679	5.0474e-05	5.83636	0.857617	0.000645203	0.00586354	0	0.000215692		6599.88	nd	nd	3440.38	nd	nd	nd	nd	nd	531.594	nd	nd
Norisoprenoids/Carotenoids	Precursors	Neochrome a		0.229512	0.0182759	0.00479741	0.136588	0.0262887	0.00319858	2.55621	0.674654	0.0166703	0.460416	0.121633	0.00346824		7.31693e-05	nd	nd	7.31693e-05	nd	nd	1.22176	0.187669	0.296022	0.0869802	0.0180341	0.00367263
Norisoprenoids/Carotenoids	Precursors	Neochrome b		0.000141885	nd	nd	0.000141885	0	0.00260414	0.00354658	0	0.00236658	3.9119	0.737513	0.00293633		0.227496	0.0340738	0.00249683	0.0943646	0.00622778	0.00129798	1.51495	0.169376	0.0409293	0.182917	0.0351741	0.00478828
Norisoprenoids/Carotenoids	Precursors	Flavoxanthin		7.2725e-05	nd	nd	7.2725e-05	0	0.00221789	0.000410623	0	0.00142698	0.241447	0.0499055	0.00437881		8.29186e-05	nd	nd	8.29186e-05	nd	nd	0.408463	0.0718033	0.000572459	0.0796337	0.0182661	3.05316e-05
Norisoprenoids/Carotenoids	Precursors	Unknown carotenoids		0.572131	0.142642	0.0148386	0.00500546	0	0.000100222	0.000312985	0	0.00212057	0.00498242	0.00138282	0.00215826		1.32834	0.304021	0.184284	1.30541	0.324408	0.22858	2.71171	0.572534	0.00781949	0.212482	0.0147917	0.00165282
Terpenes	VOCs	Alcanfor	Unequivocal	1.05836	0.0822559	0.32582	0.971233	0.00069319	0.252961	0.932703	0.172087	0.706804	0.988426	0.0526097	0.936758		nd	nd	nd	nd	nd	nd	0.491548	0.477658	0.174434	1.42435	0.405276	0.193151
Terpenes	VOCs	alpha-pinene	Unequivocal	2.03652	0.285077	0.00326854	1.09834	0.125875	0.250711	2.32066	0.810345	0.0477434	1.43009	0.381239	0.122863		nd	nd	nd	9696.7	3302.76	0.00705766	nd	nd	nd	nd	nd	nd
Terpenes	VOCs	Limonene	Unequivocal	1.39324	0.426468	0.209727	1.04263	0.203591	0.790667	0.870991	0.144513	0.501754	0.96386	0.265931	0.875972		0.853028	0.147873	0.455182	1.02025	0.13331	0.912968	1.04615	0.31743	0.872429	1.55149	0.399559	0.143758
Terpenes	VOCs	(Z)-linalool oxide	Unequivocal	2.35999	0.663987	0.0254487	1.04557	0.102737	0.666885	8.96822	2.44561	0.00492144	1.11093	0.0586829	0.432963		0.346268	0.0928074	0.00875351	1.32563	0.498099	0.358104	0.31514	0.0798123	0.0252921	0.966074	0.214284	0.888775
Terpenes	VOCs	(E)-linalool oxide	Unequivocal	3.04935	0.705855	0.00783186	0.999172	0.0649677	0.992883	4.77254	1.38667	0.00950396	0.793647	0.259448	0.32264		0.694849	0.172714	0.0522194	0.450201	0.049005	0.000671066	1.10512	0.322725	0.690566	1.0684	0.0862209	0.703821
Terpenes	VOCs	Linalool	Unequivocal	0.555574	0.0275914	0.0054864	0.90288	0.0585563	0.325588	8.51024	2.95946	0.0120105	0.589722	0.0757414	0.116258		0.318937	0.0458763	0.00894412	1.12748	0.115311	0.458996	0.58961	0.147376	0.217869	0.735308	0.209064	0.418415
Terpenes	VOCs	Menthol	Unequivocal	49529.4	11148.2	0.00153439	nd	nd	nd	2.11976e-05	0	0.00286411	1.41741	0.0660717	0.0576125		0.346354	0.0768343	0.000444422	1.22704	0.189342	0.125104	0.432232	0.0292241	0.1388	0.707705	0.140334	0.409729
Terpenes	VOCs	Terpineol	Unequivocal	0.758463	0.0973022	0.0609571	1.0123	0.153512	0.920562	0.575112	0.204095	0.0282343	0.922926	0.0764487	0.291405		nd	nd	nd	nd	nd	nd	0.646629	0.34423	0.31792	0.294496	0.0166449	0.0414177
Terpenes	VOCs	Carvone	Unequivocal	nd	nd	nd	nd	nd	nd	5.94852e-05	0	0.114446	5.94852e-05	0	0.114446		1.3369	0.423716	0.331757	0.674997	0.0331918	0.151561	1.58239	0.174192	0.0631873	0.583943	0.111644	0.124787
Terpenes	VOCs	Ylangene	Tentative	0.328967	0.0282835	0.0415788	1.26506	0.244187	0.37623	0.94979	0.327211	0.85218	1.44781	0.732443	0.380692		nd	nd	nd	nd	nd	nd	nd	nd	nd	nd	nd	nd
Terpenes	VOCs	Sesquiterpene	Tentative	0.000720474	0	0.0340528	0.776018	0.0408683	0.518454	0.000662286	0	0.0534949	1.03829	1.1706	0.962713		nd	nd	nd	nd	nd	nd	4.17533	0.628773	0.00149717	1.1699	0.40566	0.603651
Terpenes	VOCs	Sesquiterpene (Muurolene)	Tentative	0.321635	0.0297731	0.000318196	3.11971	0.312955	0.000361203	1.68439	0.0552642	0.0618326	0.584227	0.071268	0.194859		0.685802	0.188292	0.216991	0.534359	0.0158247	0.0657945	0.629154	0.0369984	0.0135098	3.3512	0.709081	0.00492034
Terpenes	Precursors	L-Linalool 3-xylosyl-1-6-glucoside		55.7027	9.15678	0.000492509	47.3136	8.24198	0.00062432	101.969	10.4477	7.47071e-05	6.74555	1.55913	0.00320766		162.56	26.7496	0.000471952	25.4628	5.91828	0.00202023	2.97986	0.614941	0.00697292	0.491204	0	0.0314325
Terpenes	Precursors	Linalool-arabinofuranose		46.894	8.50215	0.000728761	62.8445	4.82188	2.43067e-05	50.3472	1.92226	1.52984e-06	nd	nd	nd		nd	nd	nd	nd	nd	nd	nd	nd	nd	nd	nd	nd
Terpenes	Precursors	Linalool 3-rhamnosyl-1-6-glucoside		nd	nd	nd	nd	nd	nd	nd	nd	nd	nd	nd	nd		nd	nd	nd	nd	nd	nd	nd	nd	nd	nd	nd	nd
Terpenes	Precursors	Linalyl-beta-d-glucoside		51.6375	10.5349	0.00113731	69.5349	11.8353	0.000555558	50.3147	3.31876	1.35379e-05	nd	nd	nd		22.5811	2.50123	0.000116782	4.35893	0.919083	0.00318796	nd	nd	nd	nd	nd	nd
Terpenes	Precursors	Linalyl-rhamnopyranose		nd	nd	nd	10.2437	1.24655	0.000211841	nd	nd	nd	nd	nd	nd		nd	nd	nd	53.1408	9.71977	0.000746461	nd	nd	nd	nd	nd	nd
Terpenes	Precursors	Z-linalool oxide-arabinofuranose		13.2638	3.3677	0.00323041	16.5465	4.2512	0.00318055	6.35837	0.411256	2.58077e-05	0.39824	0	0.000551127		5.87914	1.46473	0.00447959	nd	nd	nd	nd	nd	nd	nd	nd	nd
Terpenes	Precursors	Z-linalool oxide-arabinofuranose-glucoside		82.5824	8.77192	8.69917e-05	44.443	4.48203	7.42026e-05	759.442	118.917	0.000381799	55.5329	13.3876	0.00212838		529.92	62.2993	0.000124454	72.6418	14.9738	0.00115755	3.66259	0.358617	0.000210816	nd	nd	nd
Terpenes	Precursors	Z-linalool oxide-glucoside		53.1936	15.3009	0.00410774	57.8996	6.04734	8.29666e-05	47.1357	1.55583	8.60037e-07	4.31112	0.927275	0.00347301		5.36398	0.601535	0.000319368	12.8102	1.0808	5.11281e-05	nd	nd	nd	1.22302	0.231667	0.170753
Terpenes	Precursors	Z-linalool oxide-Rhamnopyranose-glucose		nd	nd	nd	8.7898	2.05873	0.00280306	nd	nd	nd	nd	nd	nd		nd	nd	nd	8.51885	1.84936	0.0021436	nd	nd	nd	nd	nd	nd
Alcohols	VOCs	Ethanol	Unequivocal	0.899477	0.146784	0.632818	0.617778	0.0368587	0.0963386	0.477599	0.0484669	0.0588121	0.871288	0.208761	0.607572		0.428614	0.0302424	0.0270712	0.939632	0.216567	0.786471	1.59074	0.241243	0.0250563	0.724148	0.0848394	0.0625808
Alcohols	VOCs	2-propanol	Unequivocal	1.49482	0.129611	0.0313093	0.80466	0.148695	0.283602	1.0181	0.348833	0.963274	0.905998	0.0266389	0.776976		5.84769	0.820577	0.000542174	0.346159	0.0958071	0.00246636	28.8629	4.95904	0.000635039	1.12476	0.316688	0.720815
Alcohols	VOCs	1-butanol	Unequivocal	nd	nd	nd	526.412	180.606	0.0072881	nd	nd	nd	184.881	66.338	0.00864167		9.08314	1.46516	0.000706784	0.0119633	0	0.00223174	2.17662	0.470504	0.0192399	15.9528	0.475589	1.14693e-06
Aldehydes	VOCs	Acetaldehyde	Unequivocal	1.39332	0.40071	0.206268	1.14147	0.244194	0.488478	1.64988	0.325339	0.0358939	0.942448	0.302891	0.785169		7.44487	1.52673	0.00203116	0.0104148	0	0.00675143	1.58522	0.076974	0.0274964	12.3565	0.631933	9.26332e-06
Esters	VOCs	Ethyl acetate	Unequivocal	1.15441	0.39252	0.578774	1.15447	0.290911	0.494541	1.55173	0.196708	0.0622375	0.841333	0.23053	0.521223		0.471052	0.1074	0.00749547	0.33886	0.0319263	0.00165804	1.16292	0.341471	0.685393	0.779069	0.102053	0.53147
Furans	VOCs	2-ethylfuran	Unequivocal	10.1533	2.99969	0.00617591	1.08746	0.250003	0.630743	4.57988	1.27539	0.008296	0.449284	0.090633	0.000841308		0.00404076	0	0.000739202	0.00404076	0	0.000739202	1.41426	0.30208	0.157682	3.89149	1.74255	0.0470064
Hydrocarbons	VOCs	Toluene	Unequivocal	2.51151	0.240465	0.00180207	0.736385	0.0725194	0.167357	1.91167	0.547118	0.0572073	1.04507	0.252097	0.832963		0.000256201	0	2.88688e-05	0.248267	0.0513414	0.000172728	0.00170748	0	0.00164475	0.403237	0.0404221	0.0112688
Ketones	VOCs	Acetone	Unequivocal	2.26352	0.404666	0.0086358	0.828335	0.103754	0.272581	0.953185	0.201014	0.855987	0.588284	0.056563	0.127706		1.78873	0.390364	0.025873	1.01534	0.332816	0.941183	1.71552	0.544316	0.106276	1.23843	0.144328	0.218708

## Sheet: Supplementary Table 6
Supplementary Table 6. Correlation and p-value of modules eigengenes associated with the metabolites in Aglianico.								0.97	-0.94
Correlation	Linoleic acid	Linolenic acid	Isoleucine	Leucine	Valine	Phenylalanine	L-Linalool 3-xylosyl-1-6-glucoside	Linalool-arabinofuranose	Linalool 3-rhamnosyl-1-6-glucoside	Linalyl-beta-d-glucoside	Linalyl-rhamnopyranose	Z-linalool oxide-arabinofuranose	Z-linalool oxide-arabinofuranose-glucoside	Z-linalool oxide-glucoside	Z-linalool oxide-Rhamnopyranose-glucose	Phytoene	a-carotene	d-carotene	Lutein	β-carotene	Zeaxanthin	Violaxanthin	Neoxanthin	Luteoxanthin	Neochrome a	Neochrome b	Flavoxanthin	Unknown carotenoids	a-tocopherol	1) Acetaldehyde	2) Ethanol	3) Acetone	4) 2-propanol TI	5) 2-methyl-2-propanol TI	6) Ethyl acetate TI	7) 2-methyl-2-butanol	8) 1-butanol	9) 1-penten-3-ol	10) Pentanal	11) 2-ethylfuran	12) 3-methylbutanol	13) 2-methylbutanol	14) (E)-2-pentenal	15) 1-pentanol	16) (Z)-2-penten-1-ol n	17) Toluene n	18) (Z)-3-hexenal	19) Hexanal	20) 3-methylbutanoic acid
tan	0.18	0.18	-0.52	-0.8	-0.71	-0.3	0.94	-0.73	NA	-0.61	NA	0.77	0.94	0.76	NA	0.44	-0.46	-0.68	-0.007	-0.1	-0.53	0.5	0.74	0.78	-0.23	-0.47	-0.53	-0.61	0.65	0.66	-0.52	0.047	0.043	NA	0.023	-0.052	0.11	0.17	0.33	0.65	-0.6	-0.32	0.4	0.037	-0.048	0.69	0.41	-0.16	0.67
yellow	0.061	0.06	-0.51	-0.55	-0.54	-0.06	0.53	-0.36	NA	-0.17	NA	0.34	0.47	0.55	NA	0.62	-0.0044	-0.35	0.47	0.39	-0.55	0.81	0.21	0.92	-0.044	-0.2	-0.18	-0.19	0.83	0.37	-0.56	-0.056	-0.051	NA	-0.51	-0.41	-0.058	0.5	0.66	0.94	-0.55	-0.66	0.79	0.08	0.12	0.91	0.61	0.063	0.33
green	0.92	0.91	-0.61	-0.36	-0.52	0.25	0.35	0.55	NA	0.52	NA	0.22	0.026	0.6	NA	-0.022	-0.077	-0.32	0.24	0.2	-0.55	0.46	-0.18	0.52	-0.11	-0.16	-0.14	-0.21	0.74	0.037	-0.56	-0.55	-0.54	NA	-0.55	-0.48	0.74	0.71	0.6	0.12	-0.53	-0.66	0.53	-0.85	0.84	0.076	0.1	0.66	-0.22
magenta	0.7	0.65	-0.3	-0.097	-0.29	0.5	0.23	0.75	NA	0.89	NA	0.35	-0.042	0.37	NA	-0.25	-0.15	-0.15	-0.06	-0.055	-0.27	0.18	-0.11	0.2	-0.19	-0.17	-0.16	-0.13	0.29	0.064	-0.24	-0.34	-0.29	NA	-0.2	-0.24	0.76	0.3	0.29	-0.15	-0.22	-0.27	0.19	-0.66	0.35	-0.21	-0.073	0.5	-0.23
lightyellow	-0.13	-0.13	0.36	0.21	0.023	0.36	-0.23	-0.41	NA	-0.27	NA	-0.48	-0.25	-0.5	NA	-0.32	-0.25	0.11	-0.25	-0.31	-0.026	-0.21	-0.16	-0.17	-0.22	-0.052	-0.13	-0.06	-0.095	-0.15	0.44	0.035	0.15	NA	-0.02	0.044	-0.015	-0.26	-0.22	-0.12	0.49	0.33	-0.25	0.18	-0.21	-0.16	-0.091	-0.18	-0.15
lightgreen	-0.14	-0.14	0.7	0.3	0.1	0.26	-0.26	-0.089	NA	0.23	NA	-0.44	-0.3	-0.56	NA	-0.36	-0.28	0.16	-0.27	-0.33	-0.017	-0.25	-0.21	-0.2	-0.25	-0.061	-0.13	-0.071	-0.2	-0.46	0.22	0.037	0.079	NA	0.011	-0.15	0.13	-0.29	-0.25	-0.13	0.38	0.41	-0.28	0.24	-0.25	-0.16	-0.067	-0.22	-0.18
royalblue	-0.16	-0.15	0.27	0.17	-0.11	0.035	-0.25	-0.81	NA	-0.69	NA	-0.5	-0.28	-0.56	NA	-0.33	-0.29	0.11	-0.28	-0.35	0.054	-0.28	-0.19	-0.21	-0.24	-0.078	-0.15	-0.1	-0.23	-0.064	0.33	-0.041	0.14	NA	0.21	-0.049	0.014	-0.31	-0.28	-0.14	0.32	0.47	-0.29	0.2	-0.28	-0.23	-0.095	-0.27	-0.13
brown	0.0088	0.0073	0.38	-0.052	-0.25	0.069	0.26	0.021	NA	-0.14	NA	0.59	0.15	-0.83	NA	-0.47	-0.81	-0.16	-0.72	-0.82	-0.045	-0.28	0.36	-0.093	-0.56	-0.5	-0.63	-0.43	-0.14	0.1	0.31	0.15	0.23	NA	0.49	0.22	0.23	-0.57	-0.48	-0.18	0.32	0.64	-0.52	0.18	-0.44	-0.21	-0.13	-0.5	0.23
red	0.64	0.62	-0.13	-0.35	-0.72	0.35	0.47	0.6	NA	0.63	NA	0.61	0.12	-0.031	NA	-0.31	-0.73	-0.39	-0.29	-0.44	-0.6	0.26	0.076	0.5	-0.58	-0.52	-0.64	-0.55	0.6	0.094	-0.22	-0.33	-0.19	NA	-0.2	-0.37	0.73	0.15	0.21	0.17	-0.15	-0.051	0.15	-0.4	0.23	0.088	0.11	0.075	0.0095
lightcyan	-0.14	-0.13	-0.017	0.0043	0.047	-0.17	-0.29	-0.44	NA	-0.47	NA	-0.68	-0.31	-0.077	NA	0.35	0.6	-0.056	0.44	0.47	0.0009	-0.24	-0.25	-0.2	0.6	0.52	0.65	0.0094	-0.18	-0.05	-0.14	-0.16	-0.23	NA	-0.19	-0.15	-0.18	0.32	0.39	-0.096	-0.13	-0.19	0.24	0.0096	0.18	-0.029	-0.043	0.29	-0.17
greenyellow	-0.12	-0.11	-0.12	-0.004	0.14	-0.065	-0.29	0.29	NA	0.62	NA	-0.63	-0.32	0.69	NA	0.34	0.61	-0.078	0.58	0.61	-0.048	-0.24	-0.27	-0.2	0.61	0.7	0.61	0.0089	-0.13	-0.29	-0.19	-0.28	-0.057	NA	-0.27	-0.19	-0.16	0.24	0.13	-0.084	-0.18	-0.25	0.23	-0.14	0.36	-0.11	-0.048	0.2	-0.18
turquoise	-0.17	-0.16	-0.16	0.1	0.3	-0.2	-0.54	0.28	NA	0.41	NA	-0.77	-0.53	0.79	NA	0.41	0.97	0.033	0.75	0.83	0.026	-0.29	-0.51	-0.33	0.84	0.87	0.94	0.2	-0.23	-0.26	-0.24	-0.33	-0.28	NA	-0.42	-0.28	-0.28	0.5	0.35	-0.15	-0.23	-0.43	0.33	-0.081	0.42	-0.065	-0.074	0.58	-0.36
black	-0.3	-0.29	0.037	-0.19	0.12	-0.43	0.47	-0.24	NA	-0.37	NA	0.27	0.6	-0.047	NA	-0.012	-0.41	-0.15	-0.56	-0.52	0.37	-0.21	0.86	-0.16	-0.17	-0.38	-0.4	-0.17	-0.35	0.43	0.21	0.57	0.36	NA	0.85	0.73	-0.29	-0.63	-0.55	-0.13	0.064	0.46	-0.53	0.36	-0.57	-0.067	-0.093	-0.61	0.6
grey60	-0.12	-0.12	0.045	-0.16	0.028	-0.44	0.33	-0.37	NA	-0.44	NA	-0.037	0.53	0.09	NA	0.1	-0.25	-0.16	-0.35	-0.34	0.16	-0.18	0.45	-0.13	-0.1	-0.22	-0.22	-0.14	-0.27	0.47	0.087	0.22	0.49	NA	0.49	0.55	-0.17	-0.36	-0.35	-0.15	-0.034	0.36	-0.35	0.11	-0.28	0.017	-0.082	-0.33	0.61
salmon	-0.13	-0.12	0.046	0.25	0.64	0.18	-0.26	-0.32	NA	0.031	NA	-0.45	-0.039	0.33	NA	-0.2	0.083	0.48	-0.16	-0.07	0.38	0.082	-0.17	-0.17	-0.14	-0.097	-0.031	0.41	-0.24	-0.26	0.56	0.6	0.64	NA	0.29	0.52	-0.16	-0.22	-0.23	-0.12	0.38	0.18	-0.22	0.025	-0.14	-0.18	-0.076	-0.13	-0.15
midnightblue	-0.12	-0.11	0.2	0.44	0.34	0.35	-0.27	0.084	NA	0.48	NA	-0.46	-0.014	0.21	NA	-0.2	0.14	0.55	-0.15	-0.032	0.56	0.12	-0.15	-0.18	-0.15	-0.11	-0.0018	0.55	-0.16	-0.2	0.35	0.169	3e-05	NA	0.11	0.15	-0.15	-0.24	-0.25	-0.14	0.33	0.19	-0.23	0.079	-0.15	-0.15	-0.083	-0.13	-0.15
cyan	-0.14	-0.13	0.35	0.68	0.47	0.076	-0.3	-0.007	NA	0.091	NA	-0.48	-0.37	-0.39	NA	-0.25	0.016	0.62	-0.17	-0.1	0.47	0.15	-0.14	-0.21	-0.12	-0.099	0.019	0.75	-0.27	-0.079	0.19	0.14	-0.14	NA	0.0098	0.14	-0.17	-0.24	-0.29	-0.15	0.38	0.13	-0.26	0.051	-0.17	-0.25	-0.11	-0.17	-0.17
pink	-0.41	-0.4	0.64	0.66	0.72	0.082	-0.28	-0.13	NA	-0.28	NA	-0.51	0.13	-0.6	NA	-0.6	-0.34	0.67	-0.8	-0.7	0.88	-0.34	0.2	-0.64	-0.4	-0.34	-0.3	0.53	-0.77	-0.14	0.85	0.67	0.49	NA	0.84	0.81	-0.3	-0.94	-0.94	-0.54	0.8	0.88	-0.94	0.36	-0.69	-0.58	-0.37	-0.68	0.047
blue	-0.28	-0.27	0.31	0.75	0.85	0.23	-0.49	-0.55	NA	-0.58	NA	-0.81	-0.13	0.31	NA	-0.28	0.25	0.9	-0.18	-0.018	0.82	0.14	-0.24	-0.37	-0.099	-0.059	0.11	0.97	-0.43	-0.29	0.58	0.49	0.26	NA	0.24	0.47	-0.35	-0.37	-0.42	-0.25	0.56	0.24	-0.38	0.12	-0.25	-0.32	-0.17	-0.22	-0.24
purple	-0.69	-0.68	0.23	0.28	0.54	-0.19	0.053	-0.72	NA	-0.68	NA	-0.41	0.68	0.037	NA	0.13	-0.06	0.51	-0.28	-0.18	0.66	0.3	0.44	0.0019	-0.21	-0.34	-0.23	0.58	-0.28	0.21	0.45	0.83	0.59	NA	0.52	0.65	-0.73	-0.6	-0.46	0.28	0.37	0.33	-0.31	0.68	-0.75	0.26	0.15	-0.73	0.43
grey	0.13	0.13	0.51	0.64	0.25	0.71	-0.21	0.49	NA	0.58	NA	-0.64	-0.049	-0.6	NA	-0.75	-0.59	0.71	-0.63	-0.62	0.35	0.31	-0.24	0.0095	-0.81	-0.62	-0.6	0.52	0.0089	-0.36	0.61	0.28	0.18	NA	0.12	0.13	0.26	-0.48	-0.42	-0.1	0.72	0.46	-0.41	-0.036	-0.28	-0.31	-0.1	-0.41	-0.3
p value	Linoleic acid	Linolenic acid	Isoleucine	Leucine	Valine	Phenylalanine	L-Linalool 3-xylosyl-1-6-glucoside	Linalool-arabinofuranose	Linalool 3-rhamnosyl-1-6-glucoside	Linalyl-beta-d-glucoside	Linalyl-rhamnopyranose	Z-linalool oxide-arabinofuranose	Z-linalool oxide-arabinofuranose-glucoside	Z-linalool oxide-glucoside	Z-linalool oxide-Rhamnopyranose-glucose	Phytoene	a-carotene	d-carotene	Lutein	β-carotene	Zeaxanthin	Violaxanthin	Neoxanthin	Luteoxanthin	Neochrome a	Neochrome b	Flavoxanthin	Unknown carotenoids	a-tocopherol	1) Acetaldehyde	2) Ethanol	3) Acetone	4) 2-propanol TI	5) 2-methyl-2-propanol TI	6) Ethyl acetate TI	7) 2-methyl-2-butanol	8) 1-butanol	9) 1-penten-3-ol	10) Pentanal	11) 2-ethylfuran	12) 3-methylbutanol	13) 2-methylbutanol	14) (E)-2-pentenal	15) 1-pentanol	16) (Z)-2-penten-1-ol n	17) Toluene n	18) (Z)-3-hexenal	19) Hexanal	20) 3-methylbutanoic acid
tan	0.18	0.18	-0.52	-0.8	-0.71	-0.3	0.94	-0.73	NA	-0.61	NA	0.77	0.94	0.76	NA	0.07	0.06	0.002	1	0.7	0.02	0.03	0.0005	0.0002	0.4	0.05	0.02	0.008	0.003	0	0.03	0.9	0.9	NA	0.9	0.8	0.7	0.5	0.2	0	0.01	0.2	0.1	0.9	0.8	0	0.09	0.5	0
yellow	0.061	0.06	-0.51	-0.55	-0.54	-0.06	0.53	-0.36	NA	-0.17	NA	0.34	0.47	0.55	NA	0.007	1	0.2	0.05	0.1	0.02	5e-05	0.4	9e-08	0.9	0.4	0.5	0.4	2e-05	0.1	0.02	0.8	0.8	NA	0.03	0.09	0.8	0.03	0	0	0.02	0	0	0.8	0.6	0	0.01	0.8	0.2
green	0.92	0.91	-0.61	-0.36	-0.52	0.25	0.35	0.55	NA	0.52	NA	0.22	0.026	0.6	NA	0.9	0.8	0.2	0.3	0.4	0.02	0.06	0.5	0.03	0.7	0.5	0.6	0.4	0.0004	0.9	0.01	0.02	0.02	(NA)	0.02	0.04	0	0	0.01	0.6	0.02	0	0.02	0	0	0.8	0.7	0	0.4
magenta	0.7	0.65	-0.3	-0.097	-0.29	0.5	0.23	0.75	NA	0.89	NA	0.35	-0.042	0.37	NA	0.3	0.5	0.6	0.8	0.8	0.3	0.5	0.7	0.4	0.4	0.5	0.5	0.6	0.2	0.8	0.3	0.2	0.2	(NA)	0.4	0.3	0	0.2	0.2	0.6	0.4	0.3	0.5	0	0.2	0.4	0.8	0.03	0.4
lightyellow	-0.13	-0.13	0.36	0.21	0.023	0.36	-0.23	-0.41	NA	-0.27	NA	-0.48	-0.25	-0.5	NA	0.2	0.3	0.7	0.3	0.2	0.9	0.4	0.5	0.5	0.4	0.8	0.6	0.8	0.7	0.6	0.07	0.9	0.6	(NA)	0.9	0.9	1	0.3	0.4	0.6	0.04	0.2	0.3	0.5	0.4	0.5	0.7	0.5	0.6
lightgreen	-0.14	-0.14	0.7	0.3	0.1	0.26	-0.26	-0.089	NA	0.23	NA	-0.44	-0.3	-0.56	NA	0.1	0.3	0.5	0.3	0.2	0.9	0.3	0.4	0.4	0.3	0.8	0.6	0.8	0.4	0.05	0.4	0.9	0.8	(NA)	1	0.6	0.6	0.2	0.3	0.6	0.1	0.09	0.3	0.3	0.3	0.5	0.8	0.4	0.5
royalblue	-0.16	-0.15	0.27	0.17	-0.11	0.035	-0.25	-0.81	NA	-0.69	NA	-0.5	-0.28	-0.56	NA	0.2	0.2	0.7	0.3	0.2	0.8	0.3	0.5	0.4	0.3	0.8	0.6	0.7	0.4	0.8	0.2	0.9	0.6	(NA)	0.4	0.8	1	0.2	0.3	0.6	0.2	0.05	0.2	0.4	0.3	0.4	0.7	0.3	0.6
brown	0.0088	0.0073	0.38	-0.052	-0.25	0.069	0.26	0.021	NA	-0.14	NA	0.59	0.15	-0.83	NA	0.05	4e-05	0.5	0.0008	3e-05	0.9	0.3	0.1	0.7	0.01	0.04	0.005	0.08	0.6	0.7	0.2	0.6	0.4	(NA)	0.04	0.4	0.4	0.01	0.05	0.5	0.2	0	0.03	0.5	0.07	0.4	0.6	0.03	0.4
red	0.64	0.62	-0.13	-0.35	-0.72	0.35	0.47	0.6	NA	0.63	NA	0.61	0.12	-0.031	NA	0.2	0.0006	0.1	0.2	0.07	0.008	0.3	0.8	0.04	0.01	0.03	0.004	0.02	0.008	0.7	0.4	0.2	0.4	(NA)	0.4	0.1	0	0.6	0.4	0.5	0.5	0.8	0.6	0.1	0.4	0.7	0.7	0.8	1
lightcyan	-0.14	-0.13	-0.017	0.0043	0.047	-0.17	-0.29	-0.44	NA	-0.47	NA	-0.68	-0.31	-0.077	NA	0.2	0.009	0.8	0.07	0.05	1	0.3	0.3	0.4	0.009	0.03	0.004	1	0.5	0.8	0.6	0.5	0.3	(NA)	0.4	0.6	0.5	0.2	0.1	0.7	0.6	0.4	0.3	1	0.5	0.9	0.9	0.2	0.5
greenyellow	-0.12	-0.11	-0.12	-0.004	0.14	-0.065	-0.29	0.29	NA	0.62	NA	-0.63	-0.32	0.69	NA	0.2	0.008	0.8	0.01	0.007	0.8	0.3	0.3	0.4	0.007	0.001	0.007	1	0.6	0.2	0.5	0.3	0.8	(NA)	0.3	0.4	0.5	0.3	0.6	0.7	0.5	0.3	0.3	0.6	0.1	0.7	0.8	0.4	0.5
turquoise	-0.17	-0.16	-0.16	0.1	0.3	-0.2	-0.54	0.28	NA	0.41	NA	-0.77	-0.53	0.79	NA	0.09	1e-10	0.9	0.0003	0.0002	0.9	0.2	0.03	0.2	1e-05	3e-06	9e-09	0.4	0.4	0.3	0.3	0.2	0.3	(NA)	0.08	0.3	0.3	0.03	0.2	0.5	0.4	0.08	0.2	0.7	0.08	0.8	0.8	0.01	0.1
black	-0.3	-0.29	0.037	-0.19	0.12	-0.43	0.47	-0.24	NA	-0.37	NA	0.27	0.6	-0.047	NA	1	0.09	0.6	0.02	0.03	0.1	0.4	5e-06	0.5	0.5	0.1	0.1	0.5	0.2	0.07	0.4	0.01	0.1	(NA)	0	0	0.2	0.01	0.02	0.6	0.8	0.05	0.02	0.1	0.01	0.8	0.7	0.01	0.01
grey60	-0.12	-0.12	0.045	-0.16	0.028	-0.44	0.33	-0.37	NA	-0.44	NA	-0.037	0.53	0.09	NA	0.7	0.3	0.5	0.2	0.2	0.5	0.5	0.06	0.6	0.7	0.4	0.4	0.6	0.3	0.05	0.7	0.4	0.04	(NA)	0.04	0.02	0.5	0.1	0.2	0.5	0.9	0.1	0.2	0.7	0.3	0.9	0.7	0.2	0.01
salmon	-0.13	-0.12	0.046	0.25	0.64	0.18	-0.26	-0.32	NA	0.031	NA	-0.45	-0.039	0.33	NA	0.4	0.7	0.04	0.5	0.8	0.1	0.7	0.5	0.5	0.6	0.7	0.9	0.09	0.3	0.3	0.02	0.01	0	(NA)	0.2	0.03	0.5	0.4	0.4	0.6	0.1	0.5	0.4	0.9	0.6	0.5	0.8	0.6	0.6
midnightblue	-0.12	-0.11	0.2	0.44	0.34	0.35	-0.27	0.084	NA	0.48	NA	-0.46	-0.014	0.21	NA	0.4	0.6	0.02	0.6	0.9	0.01	0.6	0.6	0.5	0.6	0.7	1	0.02	0.5	0.4	0.1	0.5	1	(NA)	0.7	0.6	0.6	0.3	0.3	0.6	0.2	0.4	0.4	0.8	0.5	0.5	0.7	0.6	0.5
cyan	-0.14	-0.13	0.35	0.68	0.47	0.076	-0.3	-0.007	NA	0.091	NA	-0.48	-0.37	-0.39	NA	0.3	0.9	0.006	0.5	0.7	0.05	0.6	0.6	0.4	0.6	0.7	0.9	0.0004	0.3	0.8	0.4	0.6	0.6	(NA)	1	0.6	0.5	0.3	0.2	0.5	0.1	0.6	0.3	0.8	0.5	0.3	0.7	0.5	0.5
pink	-0.41	-0.4	0.64	0.66	0.72	0.082	-0.28	-0.13	NA	-0.28	NA	-0.51	0.13	-0.6	NA	0.009	0.2	0.002	7e-05	0.001	2e-06	0.2	0.4	0.004	0.1	0.2	0.2	0.02	0.0002	0.6	0	0	-0.04	(NA)	0	0	0.2	0	0	0.02	0	0	0	0.1	0	0.01	0.1	0	0.9
blue	-0.28	-0.27	0.31	0.75	0.85	0.23	-0.49	-0.55	NA	-0.58	NA	-0.81	-0.13	0.31	NA	0.3	0.3	3e-07	0.5	0.9	3e-05	0.6	0.3	0.1	0.7	0.8	0.7	7e-11	0.07	0.2	0.01	0.04	0.3	(NA)	0.3	0.05	0.1	0.1	0.08	0.3	0.02	0.3	0.1	0.6	0.3	0.2	0.5	0.4	0.3
purple	-0.69	-0.68	0.23	0.28	0.54	-0.19	0.053	-0.72	NA	-0.68	NA	-0.41	0.68	0.037	NA	0.6	0.8	0.03	0.3	0.5	0.003	0.2	0.07	1	0.4	0.2	0.4	0.01	0.3	0.4	0.06	0	-0.01	(NA)	0.03	0	0	0.01	0.05	0.3	0.1	0.2	0.2	0	0	0.3	0.5	0	0.08
grey	0.13	0.13	0.51	0.64	0.25	0.71	-0.21	0.49	NA	0.58	NA	-0.64	-0.049	-0.6	NA	0.0003	0.01	0.001	0.005	0.006	0.2	0.2	0.3	1	4e-05	0.006	0.009	0.03	1	0.1	0.01	0.3	0.5	(NA)	0.6	0.6	0.3	0.04	0.08	0.7	0	0.05	0.09	0.9	0.3	0.2	0.7	0.1	0.2
[truncated: 48 more columns]

## Sheet: Supplementary Table 7
Supplementary Table 7. Correlation and p-value of modules eigengenes associated with the metabolites in Falanghina.
correlation	Linolenic acid	Isoleucine	Leucine	Valine	Phenylalanine	L-Linalool 3-xylosyl-1-6-glucoside	Linalool-arabinofuranose	Linalool 3-rhamnosyl-1-6-glucoside	Linalyl-beta-d-glucoside	Linalyl-rhamnopyranose	Z-linalool oxide-arabinofuranose	Z-linalool oxide-arabinofuranose-glucoside	Z-linalool oxide-glucoside	Z-linalool oxide-Rhamnopyranose-glucose	Phytoene	a-carotene	d-carotene	Lutein	β-carotene	Zeaxanthin	Violaxanthin	Neoxanthin	Luteoxanthin	Neochrome a	Neochrome b	Flavoxanthin	Unknown carotenoids	a-tocopherol	1) Acetaldehyde	2) Ethanol	3) Acetone	4) 2-propanol TI	5) 2-methyl-2-propanol TI	6) Ethyl acetate TI	7) 2-methyl-2-butanol	8) 1-butanol	9) 1-penten-3-ol	10) Pentanal	11) 2-ethylfuran	12) 3-methylbutanol	13) 2-methylbutanol	14) (E)-2-pentenal	15) 1-pentanol	16) (Z)-2-penten-1-ol n	17) Toluene n	18) (Z)-3-hexenal	19) Hexanal	20) 3-methylbutanoic acid	21) (E)-2-hexenal
royalblue	0.08	0.45	-0.15	0.11	-0.13	-0.089	NA	NA	-0.45	-0.5	-0.99	-0.24	0.37	NA	0.054	-0.16	0.28	-0.084	-0.057	-0.15	-0.1	-0.081	0.13	-0.21	-0.16	-0.2	-0.02	0.076	0.3	-0.28	-0.28	-0.2	NA	-0.2	-0.15	-0.16	-0.0029	0.17	-0.14	-0.23	-0.23	0.019	-0.19	0.074	-0.13	-0.031	0.11	-0.16	0.28
dark grey	0.13	0.34	-0.03	0.26	0.069	-0.03	NA	NA	-0.46	1	1	-0.18	0.38	NA	0.22	-0.14	0.5	-0.065	-0.053	0.023	-0.072	-0.14	0.17	-0.26	-0.19	-0.22	0.093	0.31	0.23	-0.23	-0.32	-0.14	NA	-0.15	-0.23	-0.11	-0.031	0.45	-0.14	-0.18	-0.18	0.049	-0.18	-0.0064	0.19	-0.14	0.15	-0.17	0.23
green	0.2	0.94	-0.029	0.41	-0.22	0.013	NA	NA	-1	-0.91	0.66	-0.36	0.9	NA	0.18	-0.39	0.74	-0.21	-0.17	-0.24	-0.027	-0.2	0.37	-0.55	-0.45	-0.56	0.04	0.32	0.46	-0.38	-0.63	-0.19	NA	-0.2	-0.45	-0.15	-0.058	0.45	-0.17	-0.24	-0.25	-0.025	-0.33	-0.09	0.12	-0.044	0.27	-0.17	0.37
salmon	0.056	0.74	0.064	0.36	-0.13	-0.085	NA	NA	-0.47	-0.5	0.63	-0.23	0.62	NA	0.12	-0.21	0.27	-0.12	-0.087	-0.12	-0.05	-0.065	0.12	-0.21	-0.19	-0.23	0.039	0.18	0.19	-0.3	-0.27	-0.21	NA	-0.2	-0.19	-0.14	0.077	0.26	-0.14	-0.23	-0.23	-0.011	-0.22	-0.019	0.02	0.00023	0.3	-0.12	0.23
light yellow	-0.31	-0.081	-0.16	0.32	0.15	-0.14	NA	NA	-0.43	1	0.029	-0.32	0.02	NA	-0.12	-0.26	-0.19	-0.23	-0.25	-0.28	-0.096	0.39	-0.18	0.22	0.036	0.013	0.28	-0.28	0.29	-0.2	0.025	-0.13	NA	-0.08	0.35	-0.14	-0.21	-0.13	-0.009	-0.12	-0.12	-0.21	0.0059	-0.18	-0.2	-0.091	-0.19	0.62	-0.22
gyan	-0.3	-0.15	-0.29	0.3	0.056	-0.22	NA	NA	-0.49	0.64	-0.94	-0.34	-0.28	NA	-0.15	-0.19	-0.23	-0.16	-0.16	-0.15	-0.056	0.32	-0.22	0.43	0.2	0.017	0.63	-0.21	0.53	-0.21	0.3	-0.1	NA	-0.13	0.17	-0.19	-0.12	0.02	-0.06	-0.15	-0.18	-0.11	-0.034	-0.079	-0.13	-0.028	-0.12	0.13	-0.14
darkgreen	-0.3	-0.12	-0.2	0.34	0.043	-0.18	NA	NA	-0.35	0.91	-0.67	-0.33	0.19	NA	-0.2	-0.26	-0.18	-0.19	-0.22	-0.24	-0.079	0.69	-0.17	0.28	0.085	0.019	0.44	-0.4	0.094	-0.22	-0.13	-0.14	NA	-0.13	0.43	-0.15	-0.18	0.0015	-0.048	-0.15	-0.15	-0.19	0.08	-0.16	0.085	-0.036	-0.18	-0.086	-0.19
pink	-0.5	0.063	-0.5	0.75	0.076	-0.12	NA	NA	-0.99	0.74	-0.62	-0.74	0.91	NA	-0.15	-0.64	-0.017	-0.46	-0.49	-0.46	0.086	0.84	-0.043	0.25	-0.12	-0.28	0.84	-0.4	0.64	-0.45	-0.17	-0.23	NA	-0.22	0.28	-0.19	-0.51	-0.077	0.05	-0.24	-0.26	-0.44	-0.13	-0.49	0.0008	-0.0097	-0.4	0.37	-0.38
greenyellow	0.052	-0.018	0.73	-0.29	-0.25	-0.69	NA	NA	-0.71	-0.71	0.89	-0.8	-0.26	NA	-0.34	-0.23	-0.15	-0.31	-0.28	-0.39	-0.21	-0.13	-0.2	-0.15	-0.19	-0.15	-0.31	-0.4	-0.11	0.37	-0.26	0.43	NA	0.49	-0.15	0.025	-0.088	-0.24	-0.23	0.44	0.45	-0.2	0.42	-0.095	-0.24	-0.28	-0.085	0.57	-0.17
darkorange	0.077	0.047	0.38	-0.29	-0.27	-0.38	NA	NA	-0.67	-0.86	-0.95	-0.6	-0.24	NA	-0.32	-0.24	-0.017	-0.31	-0.28	-0.4	-0.15	-0.13	-0.17	-0.21	-0.23	-0.2	-0.32	-0.1	0.21	0.28	-0.33	0.53	NA	0.56	-0.17	0.023	-0.11	-0.25	-0.21	0.41	0.4	-0.22	0.21	-0.12	-0.26	-0.26	-0.1	-0.0009	-0.15
lightgreen	0.059	0.03	0.1	-0.26	-0.32	-0.3	NA	NA	-0.44	-0.28	-0.49	-0.6	-0.25	NA	-0.37	-0.24	-0.097	-0.29	-0.27	-0.39	-0.17	-0.11	-0.16	-0.16	-0.19	-0.2	-0.26	-0.39	0.16	0.49	-0.14	0.39	NA	0.38	-0.095	0.035	-0.067	-0.21	-0.19	0.44	0.44	-0.21	0.77	-0.12	-0.18	-0.24	-0.094	0.39	-0.16
turquoise	-0.14	0.34	0.38	0.086	-0.41	-0.33	NA	NA	-1	0.21	-0.91	-0.99	0.042	NA	-0.51	-0.81	0.038	-0.79	-0.75	-0.88	-0.32	0.17	-0.25	-0.25	-0.49	-0.54	-0.023	-0.57	0.58	0.21	-0.63	0.47	NA	0.53	-0.2	-0.17	-0.41	-0.24	-0.44	0.42	0.41	-0.57	0.6	-0.42	-0.38	-0.51	-0.26	0.62	-0.31
darkturquoise	0.096	-0.18	-0.19	-0.13	-0.036	0.39	NA	NA	0.46	0.99	-0.53	0.45	-0.077	NA	0.017	0.3	0.15	0.45	0.35	0.26	0.63	-0.04	0.51	-0.18	0.03	-0.12	0.14	0.54	-0.31	0.11	-0.017	0.037	NA	0.053	-0.098	0.3	0.063	-0.008	0.58	0.089	0.092	0.22	-0.26	-0.065	0.35	0.47	-0.071	-0.12	-0.0018
orange	0.43	-0.17	-0.14	-0.083	-0.16	0.61	NA	NA	0.45	0.88	1	0.58	0.17	NA	0.025	0.11	0.21	0.19	0.26	0.17	0.42	-0.057	0.48	-0.19	-0.057	-0.19	0.052	-0.053	0.0039	0.26	0.058	0.1	NA	0.17	-0.13	0.84	-0.1	-0.11	0.57	0.24	0.25	0.16	-0.22	-0.17	0.66	0.33	-0.13	-0.13	-0.056
yellow	0.44	0.018	-0.46	-0.037	-0.19	0.98	NA	NA	1	-0.94	-0.24	0.97	0.36	NA	0.16	0.24	0.7	0.48	0.45	0.31	0.88	-0.2	0.94	-0.52	-0.2	-0.44	0.092	0.51	-0.079	0.12	-0.13	0.1	NA	-0.0074	-0.34	0.63	-0.02	0.052	0.9	0.14	0.13	0.28	-0.59	-0.22	0.84	0.84	-0.076	-0.32	0.076
darkred	0.095	-0.087	0.27	-0.32	0.051	-0.18	NA	NA	-0.76	0.96	-0.86	-0.27	-0.25	NA	-0.09	0.62	-0.21	0.56	0.61	0.31	-0.28	-0.23	-0.18	0.36	0.65	0.48	-0.02	0.09	-0.03	0.081	0.59	-0.17	NA	-0.17	0.57	-0.092	0.47	0.11	-0.083	-0.17	-0.19	0.53	0.018	0.54	-0.013	0.06	0.57	-0.17	0.28
black	-0.59	-0.61	-0.28	0.26	0.56	-0.58	NA	NA	1	0.093	-0.93	-0.43	-0.63	NA	0.098	0.22	-0.82	0.083	0.036	0.26	-0.32	0.61	-0.64	0.94	0.64	0.77	0.46	-0.3	-0.17	-0.38	0.72	-0.51	NA	-0.47	0.76	-0.38	0.053	-0.068	-0.19	-0.48	-0.48	-0.009	0.0045	0.22	-0.34	-0.17	-0.094	0.057	-0.18
magenta	0.12	-0.33	0.3	-0.4	-0.25	-0.47	NA	NA	0.35	0.88	-0.91	-0.58	-0.77	NA	-0.66	0.33	-0.64	0.25	0.27	-0.25	-0.61	-0.03	-0.61	0.54	0.75	0.44	0.035	-0.5	0.16	0.21	0.51	0.054	NA	0.062	0.72	-0.24	0.61	0.26	-0.27	-0.005	-0.0051	0.43	0.42	0.63	-0.22	-0.062	0.45	0.23	0.33
grey60	0.077	-0.11	-0.068	-0.11	-0.045	-0.2	NA	NA	0.11	-0.71	-0.94	-0.3	-0.28	NA	-0.19	0.36	-0.25	0.27	0.28	0.0068	-0.29	-0.21	-0.21	0.16	0.41	0.25	-0.12	-0.045	-0.11	-0.02	0.33	-0.15	NA	-0.18	0.34	-0.12	0.53	0.44	-0.063	-0.19	-0.19	0.56	-0.033	0.62	0.019	0.22	0.53	-0.13	0.44
red	0.55	0.49	-0.15	-0.0012	-0.14	0.11	NA	NA	-1	-0.68	0.96	0.2	0.49	NA	0.18	0.54	0.45	0.69	0.72	0.36	-0.026	-0.5	0.37	-0.17	0.37	0.049	-0.0033	0.57	0.053	-0.33	0.15	-0.46	NA	-0.53	0.057	-0.026	0.71	0.84	0.17	-0.51	-0.51	0.81	-0.62	0.66	0.45	0.48	0.81	-0.6	0.9
blue	0.24	-0.36	0.0011	-0.37	0.23	-0.19	NA	NA	1	0.16	0.71	0.99	-0.43	NA	0.16	0.93	-0.39	0.81	0.81	0.66	-0.23	-0.34	-0.21	0.47	0.83	0.77	-0.15	0.28	-0.49	-0.07	0.8	-0.4	NA	-0.42	0.49	-0.082	0.79	0.43	0.045	-0.4	-0.38	0.77	-0.23	0.84	0.085	0.26	0.61	-0.48	0.57
lightcyan	0.53	-0.12	0.09	-0.35	-0.17	-0.11	NA	NA	0.55	0.79	0.99	0.58	-0.27	NA	-0.15	0.42	-0.2	0.46	0.46	0.16	-0.23	-0.25	-0.13	0.23	0.51	0.31	-0.058	-0.0099	-0.09	-0.0041	0.28	-0,12	NA	-0.14	0.19	-0.008	0.64	0.48	0.035	-0.16	-0.12	0.43	-0.054	0.51	0.13	0.15	0.3	-0.16	0.58
purple	-0.29	-0.16	-0.0081	0.074	0.25	-0.24	NA	NA	-0.73	0.12	-0.97	-0.78	-0.37	NA	0.31	0.1	-0.27	-0.004	-0.029	0.3	-0.099	0.15	-0.24	0.24	0.057	0.4	-0.074	0.18	-0.37	-0.17	0.25	-0.28	NA	-0.24	0.039	-0.19	-0.074	-0.081	-0.21	-0.24	-0.24	-0.087	-0.069	0.079	-0.25	-0.25	-0.081	-0.21	-0.11
midnightblue	-0.31	-0.17	-0.015	0.084	0.77	-0.17	NA	NA	0.64	0.79	-0.76	0.6	-0.3	NA	0.44	0.25	-0.22	0.013	-0.0089	0.57	0.024	0.056	-0.18	0.35	0.089	0.42	-0.059	0.061	-0.45	-0.18	0.14	-0.24	NA	-0.21	0.044	-0.14	-0.11	-0.2	-0.16	-0.2	-0.21	-0.15	-0.02	-0.039	-0.3	-0.23	-0.14	-0.19	-0.16
brown	-0.37	-0.35	-0.15	0.086	0.78	-0.13	NA	NA	1	-0.5	0.91	0.99	-0.093	NA	0.82	0.39	-0.29	0.17	0.13	0.83	0.1	0.039	-0.14	0.33	0.089	0.64	-0.17	0.43	-0.77	-0.27	0.41	-0.42	NA	-0.39	-0.056	-0.099	-0.12	-0.24	-0.071	-0,34	-0.32	-0.092	-0.25	0.036	-0.22	-0.18	-0,19	-0.42	-0.2
tan	-0.28	-0.19	-0.06	0.087	0.4	-0.2	NA	NA	-0.24	0.017	0.35	0.025	-0.21	NA	0.62	0.11	-0.23	-0.0012	-0.021	0.38	-0.11	-0.0011	-0.21	0.16	-0.00064	0.41	-0.17	0.31	-0.41	-0.22	0.28	-0.25	NA	-0.22	-0.093	-0.16	-0.09	-0.17	-0.19	-0.23	-0.19	-0.13	-0.11	0.031	-0.21	-0.25	-0.12	-0.2	-0.15
grey	-0.11	-0.22	-0.15	-0.16	0.24	0.12	NA	NA	0.25	0.95	-0.98	0.21	-0.24	NA	0.16	0.28	0.16	0.29	0.18	0.33	0.24	-0.07	0.11	-0.0022	0.055	0.13	-0.066	0.35	-0.31	-0.012	0.046	0.048	NA	-0.13	0.0026	-0.32	0.066	-0.024	0.13	-0.047	-0.06	0.014	-0.09	-0.006	-0.051	0.23	-0.094	-0.11	-0.034
p value	Linolenic acid	Isoleucine	Leucine	Valine	Phenylalanine	L-Linalool 3-xylosyl-1-6-glucoside	Linalool-arabinofuranose	Linalool 3-rhamnosyl-1-6-glucoside	Linalyl-beta-d-glucoside	Linalyl-rhamnopyranose	Z-linalool oxide-arabinofuranose	Z-linalool oxide-arabinofuranose-glucoside	Z-linalool oxide-glucoside	Z-linalool oxide-Rhamnopyranose-glucose	Phytoene	a-carotene	d-carotene	Lutein	β-carotene	Zeaxanthin	Violaxanthin	Neoxanthin	Luteoxanthin	Neochrome a	Neochrome b	Flavoxanthin	Unknown carotenoids	a-tocopherol	1) Acetaldehyde	2) Ethanol	3) Acetone	4) 2-propanol TI	5) 2-methyl-2-propanol TI	6) Ethyl acetate TI	7) 2-methyl-2-butanol	8) 1-butanol	9) 1-penten-3-ol	10) Pentanal	11) 2-ethylfuran	12) 3-methylbutanol	13) 2-methylbutanol	14) (E)-2-pentenal	15) 1-pentanol	16) (Z)-2-penten-1-ol n	17) Toluene n	18) (Z)-3-hexenal	19) Hexanal	20) 3-methylbutanoic acid	21) (E)-2-hexenal
royalblue	0.8	0.06	0.6	0.7	0.6	0.7	NA	NA	0.06	0.04	4e-15	0.3	0.1	NA	0.8	0.5	0.3	0.7	0.8	0.6	0.7	0.8	0.6	0.4	0.5	0.4	0.9	0.8	0.2	0.3	0.3	0.4	NA	0.4	0.6	0.5	1	0.5	0.6	0.4	0.4	0.9	0.5	0.8	0.6	0.9	0.7	0.5	0.3
dark grey	0.6	0.2	0.9	0.3	0.8	0.9	NA	NA	0.05	3e-27	3e-22	0.5	0.1	NA	0.4	0.6	0.03	0.8	0.8	0.9	0.8	0.6	0.5	0.3	0.4	0.4	0.7	0.2	0.4	0.4	0.2	0.6	NA	0.6	0.4	0.6	0.9	0.06	0.6	0.5	0.5	0.8	0.5	1	0.5	0.6	0.5	0.5	0.3
green	0.4	6e-09	0.9	0.09	0.4	1	NA	NA	4e-27	2e-07	0.003	0.1	3e-07	NA	0.5	0.1	0.0005	0.4	0.5	0.3	0.9	0.4	0.1	0.02	0.06	0.02	0.9	0.2	0.05	0.1	0.005	0.5	NA	0.4	0.06	0.5	0.8	0.06	0.5	0.3	0.3	0.9	0.2	0.7	0.6	0.9	0.3	0.5	0.1
salmon	0.8	0.0004	0.8	0.1	0.6	0.7	NA	NA	0.05	0.03	0.005	0.4	0.006	NA	0.6	0.4	0.3	0.6	0.7	0.6	0.8	0.8	0.6	0.4	0.5	0.3	0.9	0.5	0.5	0.2	0.3	0.4	NA	0.4	0.5	0.6	0.8	0.3	0.6	0.4	0.4	1	0.4	0.9	0.9	1	0.2	0.6	0.4
light yellow	0.2	0.7	0.5	0.2	0.5	0.6	NA	NA	0.08	2e-27	0.9	0.2	0.9	NA	0.6	0.3	0.5	0.4	0.3	0.3	0.7	0.1	0.5	0.4	0.9	1	0.3	0.3	0.2	0.4	0.9	0.6	NA	0.8	0.2	0.6	0.4	0.6	1	0.6	0.6	0.4	1	0.5	0.4	0.7	0.4	0.006	0.4
gyan	0.2	0.6	0.2	0.2	0.8	0.4	NA	NA	0.04	0.004	8e-09	0.2	0.3	NA	0.5	0.4	0.4	0.5	0.5	0.5	0.8	0.2	0.4	0.08	0.4	0.9	0.005	0.4	0.02	0.4	0.2	0.7	NA	0.6	0.5	0.5	0.6	0.9	0.8	0.6	0.5	0.7	0.9	0.8	0.6	0.9	0.6	0.6	0.6
darkgreen	0.2	0.6	0.4	0.2	0.9	0.5	NA	NA	0.1	2e-07	0.002	0.2	0.5	NA	0.4	0.3	0.5	0.5	0.4	0.3	0.8	0.002	0.5	0.3	0.7	0.9	0.07	0.1	0.7	0.4	0.6	0.6	NA	0.6	0.08	0.5	0.5	1	0.8	0.6	0.5	0.5	0.8	0.5	0.7	0.9	0.5	0.7	0.4
pink	0.03	0.8	0.04	0.0003	0.8	0.6	NA	NA	8e-17	0.0004	0.007	0.0005	2e-07	NA	0.5	0.005	0.9	0.05	0.04	0.06	0.7	1e-05	0.9	0.3	0.6	0.3	1e-05	0.1	0.004	0.06	0.5	0.4	NA	0.4	0.3	0.5	0.03	0.8	0.8	0.3	0.3	0.07	0.6	0.04	1	1	0.1	0.1	0.1
greenyellow	0.8	0.9	0.0006	0.3	0.3	0.002	NA	NA	0.0009	0.001	6e-07	6e-05	0.3	NA	0.2	0.4	0.6	0.2	0.3	0.1	0.4	0.6	0.4	0.6	0.5	0.6	0.2	0.1	0.7	0.1	0.3	0.07	NA	0.04	0.6	0.9	0.7	0.3	0.3	0.07	0.06	0.4	0.08	0.7	0.3	0.3	0.7	0.01	0.5
darkorange	0.8	0.9	0.1	0.2	0.3	0.1	NA	NA	0.003	6e-06	2e-09	0.009	0.3	NA	0.2	0.3	0.9	0.2	0.3	0.1	0.5	0.6	0.5	0.4	0.4	0.4	0.2	0.7	0.4	0.3	0.2	0.02	NA	0.02	0.5	0.9	0.7	0.3	0.4	0.09	0.1	0.4	0.4	0.6	0.3	0.3	0.7	1	0.6
lightgreen	0.8	0.9	0.7	0.3	0.2	0.2	NA	NA	0.07	0.3	0.04	0.009	0.3	NA	0.1	0.3	0.7	0.2	0.3	0.1	0.5	0.7	0.5	0.5	0.4	0.4	0.3	0.1	0.5	0.04	0.6	0.1	NA	0.1	0.7	0.9	0.8	0.4	0.5	0.07	0.07	0.4	0.0002	0.6	0.5	0.3	0.7	0.1	0.5
turquoise	0.6	0.2	0.1	0.7	0.09	0.2	NA	NA	1e-26	0.4	2e-07	9e-17	0.9	NA	0.03	5e-05	0.9	0.0001	0.0003	1e-06	0.2	0.5	0.3	0.3	0.04	0.02	0.9	0.01	0.01	0.4	0.005	0.05	NA	0.03	0.4	0.5	0.09	0.3	0.07	0.08	0.09	0.01	0.008	0.08	0.1	0.03	0.3	0.007	0.2
darkturquoise	0.7	0.5	0.4	0.6	0.9	0.1	NA	NA	0.05	4e-14	0.02	0.06	0.8	NA	0.9	0.2	0.5	0.06	0.2	0.3	0.005	0.9	0.03	0.5	0.9	0.6	0.6	0.02	0.2	0.7	0.9	0.9	NA	0.8	0.7	0.2	0.8	1	0.01	0.7	0.7	0.4	0.3	0.8	0.2	0.05	0.8	0.6	1
orange	0.07	0.5	0.6	0.7	0.5	0.007	NA	NA	0.06	2e-06	2e-25	0.01	0.5	NA	0.9	0.7	0.4	0.5	0.3	0.5	0.08	0.8	0.04	0.5	0.8	0.4	0.8	0.8	1	0.3	0.8	0.7	NA	0.5	0.6	1e-05	0.7	0.7	0.01	0.3	0.3	0.5	0.4	0.5	0.003	0.2	0.6	0.6	0.8
yellow	0.07	0.9	0.05	0.9	0.4	3e-12	NA	NA	2e-21	1e-08	0.3	2e-11	0.1	NA	0.5	0.3	0.001	0.05	0.06	0.2	2e-06	0.4	4e-09	0.03	0.4	0.06	0.7	0.03	0.8	0.6	0.6	0.7	NA	1	0.2	0.005	0.9	0.8	4e-07	0.6	0.6	0.3	0.01	0.4	1e-05	1e-05	0.8	0.2	0.8
darkred	0.7	0.7	0.3	0.2	0.8	0.5	NA	NA	0.0003	3e-10	5e-06	0.3	0.3	NA	0.7	0.006	0.4	0.02	0.008	0.2	0.3	0.3	0.5	0.1	0.003	0.04	0.9	0.7	0.9	0.7	0.01	0.5	NA	0.5	0.01	0.7	0.05	0.7	0.7	0.5	0.4	0.02	0.9	0.02	1	0.8	0.01	0.5	0.3
black	0.01	0.007	0.3	0.3	0.01	0.01	NA	NA	6e-18	0.7	2e-08	0.07	0.005	NA	0.7	0.4	3e-05	0.7	0.9	0.3	0.2	0.007	0.004	4e-09	0.004	0.0002	0.05	0.2	0.5	0.1	0.0007	0.03	NA	0.05	0.0002	0.1	0.8	0.8	0.4	0.04	0.04	1	1	0.4	0.2	0.5	0.7	0.8	0.5
magenta	0.6	0.2	0.2	0.1	0.3	0.05	NA	NA	0.2	2e-06	1e-07	0.01	0.0002	NA	0.003	0.2	0.004	0.3	0.3	0.3	0.007	0.9	0.007	0.02	0.0004	0.07	0.9	0.03	0.5	0.4	0.03	0.8	NA	0.8	0.0007	0.3	0.008	0.3	0.3	1	1	0.08	0.08	0.005	0.4	0.8	0.06	0.4	0.2
grey60	0.8	0.7	0.8	0.7	0.9	0.4	NA	NA	0.7	0.001	1e-08	0.2	0.3	NA	0.5	0.1	0.3	0.3	0.3	1	0.2	0.4	0.4	0.5	0.09	0.3	0.6	0.9	0.7	0.9	0.2	0.5	NA	0.5	0.2	0.6	0.02	0.06	0.8	0.4	0.5	0.02	0.9	0.006	0.9	0.4	0.02	0.6	0.07
red	0.02	0.04	0.5	1	0.6	0.7	NA	NA	4e-19	0.002	7e-10	0.4	0.04	NA	0.5	0.02	0.06	0.002	0.0008	0.1	0.9	0.03	0.1	0.5	0.1	0.8	1	0.01	0.8	0.2	0.5	0.05	NA	0.02	0.8	0.9	0.0009	1e-05	0.5	0.03	0.03	5e-05	0.006	0.003	0.06	0.04	4e-05	0.009	4e-07
blue	0.3	0.1	1	0.1	0.4	0.4	NA	NA	6e-28	0.5	0.001	1e-14	0.07	NA	0.5	3e-08	0.1	5e-05	5e-05	0.003	0.4	0.2	0.4	0.05	2e-05	0.0002	0.5	0.3	0.04	0.8	7e-05	0.1	NA	0.08	0.04	0.7	0.0001	0.08	0.9	0.1	0.1	0.0002	0.4	1e-05	0.7	0.3	0.008	0.04	0.01
lightcyan	0.02	0.6	0.7	0.2	0.5	0.7	NA	NA	0.02	9e-05	5e-15	0.01	0.3	NA	0.5	0.08	0.4	0.05	0.05	0.5	0.4	0.3	0.6	0.4	0.03	0.2	0.8	1	0.7	1	0.3	0.6	NA	0.6	0.4	1	0.004	0.04	0.9	0.5	0.6	0.08	0.8	0.03	0.6	0.6	0.2	0.5	0.01
purple	0.2	0.5	1	0.8	0.3	0.3	NA	NA	0.0005	0.6	9e-11	0.0001	0.1	NA	0.2	0.7	0.3	1	0.9	0.2	0.7	0.6	0.3	0.3	0.8	0.1	0.8	0.5	0.1	0.5	0.3	0.3	NA	0.3	0.9	0.4	0.8	0.8	0.4	0.3	0.3	0.7	0.8	0.8	0.3	0.3	0.8	0.4	0.7
midnightblue	0.2	0.5	1	0.7	0.0002	0.5	NA	NA	0.004	9e-05	0.0002	0.009	0.2	NA	0.07	0.3	0.4	1	1	0.01	0.9	0.8	0.5	0.1	0.7	0.08	0.8	0.8	0.06	0.5	0.6	0.3	na	0.4	0.9	0.6	0.7	0.4	0.5	0.4	0.4	0.5	0.9	0.9	0.2	0.4	0.6	0.4	0.5
brown	0.1	0.2	0.5	0.7	0.0001	0.6	NA	NA	6e-22	0.03	1e-07	6e-16	0.7	NA	3e-05	0.1	0.2	0.5	0.6	2e-05	0.7	0.9	0.6	0.2	0.7	0.004	0.5	0.07	0.0002	0.3	0.09	0.08	NA	0.1	0,8	0.7	0.6	0.3	0.8	0.2	0,2	0.7	0.3	0.9	0.4	0.5	0.5	0,08	0.4
tan	0.3	0.4	0.8	0.7	0.1	0.4	NA	NA	0.3	0.9	0.2	0.9	0.4	NA	0.006	0.7	0.3	1	0.9	0.1	0.7	1	0.4	0.5	1	0.09	0.5	0.2	0.09	0.4	0.3	0.3	NA	0.4	0.7	0.5	0.7	0.5	0.5	0.4	0.4	0.6	0.7	0.9	0.4	0.3	0.6	0.4	0.6
grey	0.7	0.4	0.6	0.5	0.3	0.6	NA	NA	0.3	1e-09	2e-12	0.4	0.3	NA	0.5	0.3	0.5	0.3	0.5	0.2	0.3	0.8	0.7	1	0.8	0.6	0.8	0.2	0.2	1	0.9	0.9	NA	0.6	1	0.2	0.8	0.9	0.6	0.9	0.8	1	0.7	1	0.8	0.4	0.7	0.7	0.9
[truncated: 47 more columns]
